# Supplementary material for: Integrated analysis of bulk and single‐cell RNA‐seq data reveals cell differentiation‐related subtypes and a scoring system in bladder cancer
Source: J Cell Mol Med. 2024 Oct 14;28(19):e70111. doi: 10.1111/jcmm.70111 (PMC11481023; doi:10.1111/jcmm.70111)
Supplement: Supplementary file 4 — Table S1. [file JCMM-28-e70111-s005.txt]

geneNames	TCGA-DK-A2I6	TCGA-FD-A6TK	TCGA-UY-A78L	TCGA-4Z-AA84	TCGA-XF-A9SK	TCGA-YF-AA3M	TCGA-G2-A3IE	TCGA-ZF-A9RL	TCGA-HQ-A2OE	TCGA-DK-AA74	TCGA-H4-A2HO	TCGA-ZF-AA53	TCGA-HQ-A5ND	TCGA-FD-A6TC	TCGA-GV-A3JV	TCGA-XF-A8HH	TCGA-DK-A2I1	TCGA-ZF-AA5H	TCGA-E7-A7PW	TCGA-PQ-A6FI	TCGA-C4-A0EZ	TCGA-FD-A62S	TCGA-FD-A5C0	TCGA-GU-A42R	TCGA-UY-A78M	TCGA-GV-A3QI	TCGA-FD-A5C1	TCGA-DK-AA6X	TCGA-CU-A3YL	TCGA-FD-A6TH	TCGA-BT-A20T	TCGA-FD-A6TG	TCGA-DK-A6B1	TCGA-ZF-AA58	TCGA-CF-A47T	TCGA-XF-AAMH	TCGA-BL-A3JM	TCGA-FD-A6TI	TCGA-FD-A3SN	TCGA-ZF-AA51	TCGA-GV-A40G	TCGA-DK-AA6U	TCGA-DK-A6B2	TCGA-CF-A47W	TCGA-FD-A43U	TCGA-FD-A3NA	TCGA-DK-A3IL	TCGA-XF-A8HC	TCGA-ZF-AA4T
LTA4H	7.84194897	6.881509209	6.628845129	7.200607417	7.406562593	7.595393922	6.906267805	7.878113124	8.188254538	7.264328189	7.122679557	7.435804823	7.482202849	7.932406607	7.305552748	8.048890502	7.202768532	7.003005654	6.001709192	8.275207963	7.820741742	7.274368293	7.294163143	7.533173955	6.983793846	7.138878418	7.898307401	7.882553242	6.78007045	6.497504673	6.873355216	7.149051381	8.354116528	7.174684818	7.390318725	7.741779005	7.88932697	7.766225068	7.723148165	7.014643998	6.700465638	8.403235971	7.364793517	7.186798689	7.54848354	7.31579622	7.683019388	7.099057113	7.474372323
SCN1A	2.211656975	2.222061028	2.219654857	2.211656975	2.22506337	2.211656975	2.219353817	2.217998392	2.214981984	2.211656975	2.220407197	2.211656975	2.211656975	2.239095122	2.223713053	2.211656975	2.215132947	2.215585747	2.532115875	2.211656975	4.72538215	2.233587505	2.217395592	2.21649094	2.211656975	2.321643181	2.21649094	2.211656975	2.22055762	2.216038411	2.228508715	2.216038411	2.211656975	2.211656975	2.230004247	2.233140062	2.594003192	2.211656975	2.211656975	2.211656975	2.260048279	2.21649094	2.211656975	2.211656975	2.24295338	2.211656975	2.21573665	2.211656975	2.211656975
BOLA1	6.201464135	5.014649938	7.063504175	6.909271025	6.673761255	6.383552239	6.982748027	6.280330249	6.578601672	6.166109491	4.42425531	6.27764106	6.912564576	6.599363204	6.228738166	5.985289784	6.368873601	6.021105936	7.658274318	6.282501235	8.304993123	5.56706665	6.677929311	6.224660997	8.454318294	8.153891168	5.988205214	5.966937579	5.826320467	6.053804841	6.756020799	6.189984515	6.716769438	5.481435863	6.401435071	6.767141078	6.105530447	6.680953417	6.466695975	6.260157103	7.196886229	6.294285603	7.07837617	6.418140057	6.292080564	6.325378651	6.477563221	7.614968044	5.449861402
PDE6A	2.406001873	2.468669646	2.775892157	2.703808303	3.110226653	2.349617164	2.405662469	2.776853663	2.378467279	2.807616437	2.886502391	2.600005222	2.425240051	2.793391137	2.815290655	2.46358682	2.430602493	2.517429743	3.619870554	2.507689593	2.786712936	2.634450074	2.400052787	2.446094586	2.442275937	2.766247971	3.209965231	4.074162652	2.476673842	2.957040482	2.374498208	2.399882516	2.788487185	2.610606248	2.442608324	2.412099935	2.526957691	2.680460663	2.364796623	2.45122833	2.385348671	2.431940544	2.61437684	2.556636527	2.45122833	2.906765379	2.409053557	2.383802712	2.562388294
BUD31	7.373255543	8.010608771	7.500189902	8.213425808	7.748499114	7.72700847	7.338221503	7.472030313	8.649971576	7.829885222	6.945616674	8.108115113	7.856816663	8.170211539	7.302593553	7.314743957	7.531562195	7.935602627	7.632318424	7.613054507	8.337089194	7.606155077	7.526303763	7.560338347	8.308566465	8.46445353	7.948605814	7.97876419	6.276575477	8.468341682	7.627009788	7.194570684	8.093042333	8.334501396	7.49841955	7.827466883	8.337868748	7.430421162	7.727191789	7.238014923	7.622172527	7.513877842	7.310447866	7.763133785	7.407230893	8.754464978	7.40189523	7.490160025	8.303819985
TAS2R43	2.251942074	2.203312781	2.203312781	2.285393174	2.203312781	2.203312781	2.203312781	2.296309858	2.589882602	2.203312781	2.203312781	2.306321266	2.62511182	2.203312781	2.320617535	2.203312781	2.203312781	2.262791491	2.478163803	2.38715266	2.203312781	2.434109501	2.203312781	2.467600013	2.203312781	2.271165729	2.203312781	2.56218312	2.333165178	2.203312781	2.326906996	2.267822718	2.203312781	2.286335975	2.203312781	2.283151185	2.266267582	2.257619548	2.607346674	2.203312781	2.203312781	2.203312781	2.279010722	2.203312781	2.203312781	2.203312781	2.203312781	2.446824973	2.297478075
ZDHHC4	5.552953709	5.427978514	5.479507225	5.599018545	5.745823749	5.63728944	5.108031001	4.914593499	5.555682131	5.366830722	4.396518023	4.942909147	5.702807803	5.196358034	4.674739359	5.031111131	5.155464382	5.816952709	4.780409737	5.637826889	6.481838148	5.721810622	4.367277144	5.736747672	5.279614246	7.030617547	5.466472065	5.83728046	4.40942044	5.506488025	5.143597355	5.627607287	6.147976785	5.315043338	4.61281634	5.717956491	6.039543912	5.388052841	5.426480846	4.455190275	4.826128937	6.189108512	5.596548493	4.986369935	4.50763484	5.32085532	5.150533825	5.417616925	6.240496646
CNR1	2.282353343	2.37659242	2.266635485	2.319787462	2.315004549	2.289710668	2.340147226	2.297146326	2.306228101	2.476362069	2.472039532	2.300544607	2.298239642	3.474625006	2.414768984	2.321218761	2.464943427	2.430591652	3.593730025	2.277177232	8.189123103	2.430810003	2.652342483	3.209881346	2.300059705	6.643883632	2.35879232	3.104576327	2.522742648	2.408783272	2.404107748	2.646664182	2.512765811	2.421276209	2.36456213	2.415542807	2.653621105	4.233384283	2.316441352	2.363986351	2.381144994	2.712630387	2.504355992	2.412666179	2.276188862	2.381939986	2.461220367	2.308879574	2.427749612
RHOT1	5.312458917	5.434086091	5.545924285	4.976598044	5.975216133	5.996867286	5.261044022	6.060263079	6.957700994	5.181318691	5.266572831	5.794756204	6.652103844	5.894379763	5.662124192	6.369428573	5.462946592	5.95274648	5.020420971	7.257006498	6.992067965	5.803282311	6.175010302	6.634838932	5.064143222	6.453519158	5.601591152	6.548796182	6.112797323	6.478768922	6.021118939	6.434100331	6.569607052	5.823669023	4.824471702	5.812078753	6.584884866	5.54168633	4.851709422	5.153065045	6.670827587	6.309051653	5.737602375	5.013863742	5.132661789	6.106067027	5.30842446	5.524318108	6.187848107
TMEM155	2.322593819	2.378485782	2.225399474	2.253925155	2.35801424	2.643086689	2.245273852	2.225399474	2.323876132	2.363106925	2.577754293	2.487848614	2.354721345	2.335243126	2.41867334	2.365476484	2.395991979	2.266060028	2.37289479	2.290941828	2.622204607	2.281457779	2.312405647	2.473859036	2.295240107	2.788711858	2.275175923	2.271537476	2.496107424	2.292137266	2.310640708	2.353583866	2.685240487	2.43935995	2.272630114	3.374505868	2.289505804	2.225399474	2.252076299	2.423957639	2.421695653	2.343529516	2.398410371	2.244653623	2.323876132	2.267523011	2.307811653	2.255402289	2.225399474
ZXDC	5.575314545	5.40637237	5.343966139	5.844881076	5.363834961	6.827585738	5.60337235	6.123823311	6.052923626	4.947793485	4.694960916	4.757363214	6.017548013	6.640786881	5.677430018	6.138880139	5.420560395	4.915094493	5.411165079	6.51500873	6.988315844	5.745438654	6.34003912	5.84547756	5.573812607	6.759827303	5.159397049	6.140523679	6.264798423	6.024905206	5.465585209	5.895973858	5.863373517	5.684823151	5.437807331	4.74253471	7.007359502	5.535283832	5.246841307	4.864766637	6.119132314	6.272777951	6.545267324	4.46835501	4.403713339	5.250930518	5.368971223	5.838224611	6.163833308
PEG10	6.057462798	2.337420495	2.104142738	3.488456019	2.211303452	5.358523203	4.835151166	2.895088015	9.644477835	3.429612762	4.40938823	1.986190457	7.727946446	4.762599386	1.975057763	2.598296023	2.130849762	5.505046876	2.519227507	2.162521174	7.564088188	3.403418596	4.176341952	5.510637747	2.557895109	6.001731323	3.364255399	7.149956967	4.086656524	5.882770159	4.209453957	2.831239095	4.24873817	3.027383037	2.990408811	7.174415124	2.573782046	2.89140482	6.695216279	2.386879123	2.310394018	4.942302028	2.297513281	1.918009755	5.633486509	2.277171775	4.429579512	2.134540082	3.06826943
EIF4G2	9.097742663	10.60135971	10.03061427	9.286801264	9.421448233	10.33435773	8.850869773	10.13452165	9.963889056	8.830660385	9.535563096	9.716979315	10.40785612	10.09078773	10.02772502	9.757306132	9.072401844	9.934732145	9.121079186	9.638072454	9.806711532	10.46927939	10.33676432	10.03252988	8.510528261	9.734456772	8.819060262	10.42740729	8.896191505	9.865355048	9.635751138	9.712408008	9.952525339	10.01113677	9.412345734	9.180979803	10.59967336	9.938421789	9.844123432	9.283850064	9.659088008	10.17597906	10.35877673	9.164407157	8.587587622	10.26564909	9.73334369	9.380263472	10.05067283
DMXL1	3.9651548	4.08682883	3.229033407	4.02298495	4.100116129	4.21499344	3.373223068	4.581663954	4.434704257	3.280988273	4.361886953	3.486548984	4.268087373	4.079194444	4.702620222	4.554772907	3.321690951	3.949969463	3.725309096	4.356990052	4.795130224	4.585813856	4.541866101	4.823801837	3.281569883	6.220463409	3.891402048	4.546409802	4.39220164	4.573902144	4.535633637	3.962362863	4.971509022	4.573576197	3.506937489	3.585789437	5.638001875	5.646330413	3.828793347	3.497548497	4.268445452	4.333019102	4.795032078	3.295072313	3.125498917	4.672315277	3.778791804	4.274993989	4.236821098
HTR1A	2.203351495	2.203351495	2.203351495	2.203351495	2.203351495	2.203351495	2.203351495	2.203351495	2.203351495	2.203351495	2.203351495	2.203351495	2.203351495	2.203351495	2.203351495	2.203351495	2.203351495	2.203351495	2.272145839	2.203351495	2.254869565	2.203351495	2.203351495	2.203351495	2.224722004	2.203351495	2.203351495	2.203351495	2.224042243	2.203351495	2.203351495	2.223362214	2.203351495	2.203351495	2.203351495	2.203351495	2.35365383	2.203351495	2.203351495	2.203351495	2.203351495	2.203351495	2.203351495	2.203351495	2.203351495	2.203351495	2.203351495	2.203351495	2.203351495
LIM2	2.142498533	2.142498533	2.142498533	2.142498533	2.142498533	2.142498533	2.142498533	2.142498533	2.142498533	2.142498533	2.142498533	2.142498533	2.272067898	2.252403408	2.142498533	2.142498533	2.142498533	2.298729921	2.337199096	2.142498533	2.142498533	2.142498533	2.142498533	2.142498533	2.142498533	2.142498533	2.142498533	2.142498533	2.316962198	2.142498533	2.142498533	2.142498533	2.142498533	2.25410255	2.142498533	2.142498533	2.142498533	2.142498533	2.142498533	2.142498533	2.142498533	2.142498533	2.142498533	2.142498533	2.221673578	2.22513383	2.142498533	2.142498533	2.142498533
SLCO2B1	3.340893458	6.079818523	3.762356222	3.242606664	5.673370629	3.437446507	3.323143088	2.251238133	3.175708653	6.297523451	3.951384308	5.64697334	2.589256626	4.875040376	4.797511549	4.797937215	4.741660924	4.950300019	2.77848979	3.337363325	3.330029742	6.720231799	4.565170307	2.770163302	3.423141695	2.790279484	5.320871232	4.667068632	3.843508764	4.697654548	4.196224986	5.877693994	3.576230267	6.679024106	2.321895782	3.058926333	4.654834541	4.299231369	4.211081774	4.329634204	3.041166026	3.049408241	6.167243242	2.521081929	5.192805108	5.358295209	2.827615965	2.440059708	2.457503963
HEBP1	7.018441313	7.171554753	7.049452807	7.479623131	7.278351264	7.345766139	7.369055589	8.323300293	7.08828147	7.364562905	7.542374404	7.814052819	7.541461278	7.001187713	7.66569025	7.537576226	7.595604215	7.601335544	7.08291295	7.320278006	6.488323122	7.250488528	7.007626314	6.243636255	7.278213287	7.928571597	6.430181228	6.699378867	5.766799978	6.569564558	5.570447537	6.781707204	8.509077746	7.651189828	6.652130175	7.130015851	6.671742464	7.690184376	6.936631037	6.746172366	7.42846807	7.597502507	7.585638373	6.699267556	6.584166456	7.675100261	6.257789629	7.09865608	6.836356914
SMG1	4.974746686	6.21899951	5.509562164	7.24372628	5.459784901	4.975345217	6.221957808	6.621970318	6.275698992	4.405947818	4.84223469	4.690094761	6.94499014	5.868160063	5.992056554	5.950337482	4.980744427	6.338005611	5.658351489	6.111200192	6.079842257	6.467479555	6.603195797	6.880879642	4.70894707	6.694472213	4.945198524	6.787934536	5.843785258	6.00381901	5.493980142	6.126104451	5.494226116	5.640379694	4.906834782	4.242670522	6.384314868	5.565866308	5.990682113	5.069709302	6.213742089	6.766402281	6.650839486	4.746770821	4.255728967	6.148774874	5.404895896	4.822956576	6.684117182
NEK1	3.701814229	4.006745754	3.701690282	4.168269643	4.178073227	3.524540884	3.426105161	4.794788709	4.93354357	3.650227196	3.612918696	4.213521503	5.337975271	4.618829032	3.568834944	4.484343079	3.679115737	4.813288002	3.733634137	4.770824559	4.793764329	4.663613516	5.457509538	3.802552024	3.3836354	5.58812906	3.318831396	4.775734813	4.220076668	3.972520416	4.322618259	4.303400402	5.454834229	4.705498301	3.763800266	3.395813236	4.925947501	4.968994357	3.93716016	3.920113082	4.073456055	4.64877342	4.311156619	3.745818538	3.80008891	4.423868117	4.164798382	3.17222029	3.649712778
KHK	5.395864149	4.282476176	2.960519813	5.126689252	4.283285218	3.325449408	2.826169913	2.686404674	4.420457825	3.460444436	2.427278388	3.029635869	3.618318098	5.219398681	3.006967218	3.645733884	3.002560647	2.708237086	3.569460288	3.041125209	5.120253683	3.370044633	4.996847497	2.941054042	4.338433638	5.747670247	3.46098787	3.578553179	2.364465802	3.046590094	3.8866073	4.153034344	4.31398702	3.400446797	3.066607602	5.063631401	4.689646744	2.812898008	4.189001871	4.24028453	4.305079433	4.40138063	3.826524768	2.620073144	3.756458552	3.621325763	3.967131597	4.321096187	4.80697361
RNF208	5.148849222	5.524703577	4.844175292	6.90680231	6.018222979	4.700609356	6.385883983	5.421373307	3.739453694	5.735078724	6.447717603	3.531128876	4.467076684	6.180778807	4.545280788	6.304554884	5.819388863	6.056452682	6.027494363	3.170237933	5.938510129	5.022009448	4.995766072	4.561247473	6.24029828	6.082344912	4.580699578	4.21828099	5.939026079	4.737428657	5.186913372	5.985207993	5.921663834	3.553263722	5.657543853	6.208865318	5.44363244	5.777102828	5.90895806	5.642241488	6.76279391	5.814564215	5.324692691	6.294119788	5.478929356	5.76729938	5.720172711	6.354954739	6.550993574
CBFB	7.723793017	8.079352792	6.909081631	6.715650887	6.715188781	7.595941264	6.646379738	8.346940371	7.568253858	6.918909082	6.183545564	6.686687648	8.926605956	8.331493598	7.415785812	6.985248406	7.241058618	8.384040367	6.956514576	7.691265152	9.252938635	8.084663103	6.60500565	7.839237725	7.349060453	7.811735156	7.28768852	7.72928314	7.521058874	7.845816738	8.184189474	7.71791847	7.869355504	7.995714949	7.197206559	6.892892725	8.434768181	6.466317413	7.599863808	7.206686105	7.961262444	7.272907613	7.914649966	6.973537859	6.175321049	7.575554382	7.171766582	6.594533486	7.208571166
YKT6	6.866267447	7.304896697	6.620240142	6.483341972	6.76522056	6.600130045	6.177324581	5.902687984	6.66789884	6.823630948	5.069319	6.437366997	6.548847184	6.289530541	5.92277588	5.764288505	5.888320738	8.358428064	5.687747141	6.6514455	6.340003454	6.990847457	6.505723676	6.34125507	6.477437642	5.778013689	6.81799439	6.218377549	6.290252713	6.863504089	5.802964064	6.239823064	5.893369236	6.658743134	5.208093285	6.104026304	6.21615362	5.737824857	6.574191113	5.537791403	5.969168544	6.958370833	6.643482035	5.624252678	6.078613356	6.142101212	5.803128265	5.401141921	6.03643177
LAMA1	2.470528272	3.414273066	3.016914934	2.470823762	3.051927225	2.470922243	2.251790873	2.243870614	5.76136486	3.619497686	2.616324774	5.811192206	3.60175904	2.911064809	2.502035187	2.668354314	2.910652668	2.490266673	2.73954409	3.656721704	2.311350804	3.828228331	2.476228456	2.292806325	2.640218501	6.669114163	3.01710385	4.164142512	2.278941309	2.911270827	2.484339616	2.678532664	2.529656464	5.007067066	2.238760269	2.46004145	2.385055637	2.468063066	2.881381228	2.49992136	2.24292147	3.269467706	2.84343216	2.384527274	2.8524002	2.620688163	2.328069145	2.38092833	2.685243866
ZBTB7B	7.135018992	6.317578758	6.959864593	5.118344271	6.271511188	6.711421256	5.545497666	6.568379186	7.315468387	5.224975099	5.5709094	5.762071015	6.745372564	7.131351502	6.966396329	5.7133842	5.599017366	6.652805015	7.091781915	6.885145146	6.145121519	5.789260115	7.60202011	6.534698984	6.432015932	6.931589074	6.031429243	5.651172512	7.139278412	7.429406008	6.749212562	6.426876097	7.458129657	5.233772481	5.279722418	5.44925046	6.550047889	6.585996624	6.060671945	5.728440755	7.796115461	6.521669778	5.848287264	6.068017792	5.862550906	5.964864401	5.910846664	6.857182694	6.915824555
SIRT4	2.953815289	3.2259634	3.278935058	4.022670621	5.407612713	3.463568167	2.409479185	3.200140911	3.531288252	3.406887508	2.733159367	4.67271111	2.389998757	4.776592535	2.530353358	3.579308148	3.028476949	3.419017675	3.789922974	3.792073926	4.55978807	3.441104965	3.278611417	3.39028953	2.797697412	4.168925147	3.176386853	3.781963158	3.553060073	4.242680087	2.688655436	3.363180626	3.514621443	2.951776558	2.386329903	4.979332542	4.442129735	3.658465086	3.722643033	3.377150354	3.570583071	2.84934515	3.182192926	3.206915882	3.376765588	2.95453405	2.606599161	3.904946071	3.075672969
TMPRSS11D	2.165202139	2.237634616	2.30863873	2.165202139	2.165202139	3.189241876	2.271015138	2.223932717	2.165202139	2.208876761	2.165202139	2.261601738	3.16264787	2.266202532	2.165202139	2.165202139	2.165202139	2.620424979	2.620511357	2.856411346	2.242909677	2.19120018	2.192418943	3.929574661	2.557351103	2.165202139	2.473148267	2.502834664	2.165202139	2.165202139	3.032209603	2.165202139	2.360898509	2.165202139	3.235524638	2.764711967	2.298388279	2.182389689	2.715598659	2.165202139	2.203575941	2.165202139	2.165202139	2.200190904	2.165202139	2.295363907	2.222387721	2.246180694	2.224645146
CAPN9	2.548895291	2.497606942	2.517326632	2.511026211	2.310035706	2.614671464	3.980454395	5.624483186	2.744474247	2.658410514	5.520756113	2.530204954	2.264080722	2.7202095	7.605255673	3.293786006	2.530564375	2.395930202	2.855632908	2.293750571	5.143579205	3.906762359	2.875476746	4.116060001	3.12800611	2.852857743	2.264080722	4.2165009	4.427551959	2.409022762	2.989122971	4.060788956	3.236952775	2.264080722	4.766621165	3.646217497	2.647185324	2.967700948	2.368310639	2.382186582	4.593686719	3.718976374	2.366432479	2.3640141	2.369516736	3.313055333	2.763861067	3.735321697	2.350232769
KCNIP1	2.261444853	2.416395663	2.286871591	2.257157869	2.773808009	2.23087439	2.23087439	2.23087439	2.23087439	2.317242446	2.23087439	2.327807047	2.23087439	2.257031565	2.323495625	2.310110562	2.2803137	2.322655616	2.43049409	2.291307056	2.333890314	2.356421006	2.386700008	2.23087439	2.23087439	2.23087439	2.425737853	2.571041926	2.313620996	2.272225184	2.419294535	2.349268053	2.23087439	2.429279048	2.252856579	2.23087439	2.596819727	2.23087439	2.255388488	2.258798694	2.23087439	2.297442214	2.255009018	2.248540889	2.249557646	2.269601086	2.288351776	2.23087439	2.23087439
LRRC30	2.227301993	2.227301993	2.227301993	2.227301993	2.227301993	2.227301993	2.227301993	2.227301993	2.227301993	2.227301993	2.227301993	2.227301993	2.227301993	2.227301993	2.402308567	2.227301993	2.227301993	2.227301993	2.647994133	2.227301993	2.227301993	2.227301993	2.227301993	2.227301993	2.227301993	2.227301993	2.227301993	2.227301993	2.227301993	2.227301993	2.227301993	2.227301993	2.227301993	2.227301993	2.227301993	2.227301993	2.227301993	2.227301993	2.227301993	2.227301993	2.227301993	2.227301993	2.227301993	2.227301993	2.561947625	2.227301993	2.227301993	2.227301993	2.227301993
COX4I2	3.888118944	4.793849989	3.723406353	3.95589311	4.597729552	3.330277028	3.479102306	3.542845818	3.601154914	6.351798211	5.578696079	4.664012947	4.323290403	4.656217695	5.093831218	5.183592958	5.08568489	3.14510686	4.311850858	3.843392505	6.701541973	4.793811871	4.42908538	5.60091094	4.440777304	5.300065532	4.780001285	4.972268391	5.921221788	4.704713946	4.584651651	4.675588642	6.289442133	4.825582168	5.025515166	9.002007483	4.05654682	3.794539611	3.670054452	3.942097652	6.088344211	5.140256776	4.664294484	5.808501255	5.806767284	4.317916699	3.727366487	4.937428957	3.993748743
GTPBP8	4.863250931	5.175191566	4.723012915	5.056232471	4.840852097	5.905274692	4.022724764	5.370294212	5.199523137	5.090880203	4.277795436	5.186243209	5.676241497	5.11674655	4.541147355	4.550388371	4.701901627	4.393072366	3.893151241	5.484247932	5.53030537	4.856788213	5.309549126	4.811900565	4.070877663	5.061834196	4.327378889	5.764377904	4.809115632	5.876106541	4.611035926	4.307450395	4.924841678	5.767495635	4.602483118	5.189561732	5.917254645	4.918145713	5.024388474	4.164958218	5.209084471	5.131493815	4.532901845	4.896755714	4.36253572	4.437018735	3.989713312	4.519925814	5.494737836
FYCO1	5.831685397	6.448656994	6.021032192	5.660894748	5.643066312	5.279138199	6.668602557	7.072047832	5.807272802	4.86189581	5.685019966	5.003832277	5.628215505	6.636854681	7.332400298	6.613477663	5.970326804	5.308378102	4.609168865	5.04638115	4.908477021	5.776525494	7.460748002	6.095077575	5.171522901	6.088004662	4.902796705	6.352262139	5.265930784	6.254984172	5.668421788	7.131981891	5.94944401	5.993116645	5.110854461	5.532743119	5.759692626	6.89664624	6.099672117	5.733946899	6.380910787	5.998689423	6.750549071	5.365449737	5.465434732	6.021049451	5.931659429	6.08085365	6.334787013
ZIM2	2.2480516	2.2480516	2.436100676	2.2480516	2.302689378	2.2480516	2.624474856	2.2480516	2.2480516	2.2480516	2.2480516	2.2480516	2.2480516	2.293026206	2.28093163	2.511654274	2.305048844	2.2480516	2.691309509	2.2480516	2.2480516	2.2480516	2.2480516	2.325577521	2.2480516	2.285301956	2.2480516	2.2480516	2.2480516	2.2480516	2.2480516	2.283316616	2.2480516	2.293619159	2.2480516	2.2480516	2.2480516	2.2480516	2.2480516	2.343201937	2.2480516	2.573502786	2.663853213	2.2480516	2.280136009	2.2480516	2.2480516	2.640851019	2.2480516
ENPP1	2.528597933	3.661440438	2.724685954	2.875532488	3.655961407	2.75132036	2.295580514	2.339114005	2.403739689	3.483092646	4.566303862	2.866666587	2.514312692	3.97218996	2.80827638	3.563444527	2.733308844	5.126044389	2.44788154	3.203750246	2.731484693	4.203955093	3.466704918	2.636156966	2.857187226	4.336357403	3.42809547	3.028208177	2.793057819	7.209470795	2.938702211	3.654587901	4.077110578	3.024703884	2.688420134	4.840112401	4.002816497	3.037777783	2.865104684	2.523375461	2.95364576	2.766628045	4.148176847	2.764174396	3.35813691	2.629574336	2.866042059	2.334350892	2.422784613
SMR3B	2.221420701	2.221420701	2.221420701	2.221420701	2.221420701	2.221420701	2.221420701	2.221420701	2.221420701	2.221420701	2.268900622	2.221420701	2.221420701	2.221420701	2.221420701	2.221420701	2.221420701	2.221420701	2.561621154	2.221420701	2.221420701	2.221420701	2.221420701	2.221420701	2.221420701	2.221420701	2.221420701	2.221420701	2.221420701	2.221420701	2.221420701	2.221420701	2.221420701	2.221420701	2.221420701	2.221420701	2.221420701	2.221420701	2.221420701	2.221420701	2.221420701	2.221420701	2.221420701	2.221420701	2.221420701	2.221420701	2.221420701	2.221420701	2.221420701
IRX1	3.035938585	3.131148246	2.991632676	2.991632676	2.991632676	2.991632676	2.991632676	2.991632676	2.991632676	3.348295235	2.991632676	2.991632676	2.991632676	2.991632676	3.046266676	2.991632676	3.03953624	3.045818594	3.430655779	7.168652635	2.991632676	2.991632676	2.991632676	2.991632676	2.991632676	2.991632676	3.185337263	2.991632676	2.991632676	3.051413338	2.991632676	3.050519095	3.052083791	2.991632676	2.991632676	3.335691985	3.365902224	2.991632676	2.991632676	2.991632676	2.991632676	2.991632676	3.060781901	2.991632676	3.148782634	2.991632676	2.991632676	2.991632676	2.991632676
DNM3	2.471697451	2.692749993	2.395624574	2.487916187	2.86728854	2.339847195	2.256323748	2.41468581	4.98115748	2.47566347	2.802970474	2.756610599	2.314630416	2.881534065	2.475235274	2.904220213	2.705983343	2.767080426	2.629244957	2.524844646	3.537643511	3.040044907	2.675239034	2.780800924	2.381924155	3.376818009	2.704629735	2.738508342	3.183861911	2.622256218	2.57676688	3.278117964	2.901804982	2.38238309	2.298122873	2.332843518	2.767855928	2.624270399	3.34651002	2.56680155	2.787948574	2.644625775	2.990155536	2.562192599	2.628098613	2.36587816	2.47105321	2.315354047	2.587545687
CNOT4	4.836718413	5.072716158	4.838305927	5.664782854	5.107479297	4.564886306	5.127370152	5.410090531	6.156307786	4.42426585	4.640190818	4.743553946	5.674421281	5.253961676	5.111547727	5.166925985	4.525987912	5.878625009	4.652311684	5.229921899	5.073320209	5.613252891	5.137374413	5.33143829	4.70090001	5.620194657	4.65871782	5.482777797	4.993091442	5.407010929	5.168869412	5.131281935	5.255692077	5.274801493	4.559230372	4.489820566	5.365180018	4.775150259	5.481380148	4.581911811	5.112174588	5.405625392	5.008963161	4.753042919	4.488933645	4.928769428	5.001126229	5.145629801	5.688362109
XAGE2	2.12741171	2.247476334	3.282847365	2.571664134	2.280044792	2.12741171	2.12741171	2.12741171	2.345112636	2.12741171	2.827028219	2.12741171	2.12741171	2.963052145	2.536271838	2.12741171	2.12741171	5.254284863	2.243067138	5.054338866	2.12741171	2.742637678	2.12741171	2.12741171	2.332149194	2.232864829	2.24030324	2.12741171	2.12741171	5.94794348	2.12741171	2.12741171	2.495877719	2.12741171	2.12741171	8.099401689	2.12741171	2.502228348	2.12741171	2.12741171	2.12741171	2.938011318	2.244832738	2.12741171	2.12741171	2.471968489	2.12741171	2.12741171	2.12741171
NOC2L	8.350157862	7.758472796	7.358395468	7.925301229	6.268751901	8.271835903	7.452409413	7.529968033	7.992672079	6.823912751	6.400494632	7.716838367	7.946658037	8.17372803	7.487117221	7.621452459	7.45384768	7.690001178	7.229651552	8.103306159	7.961262426	8.158137023	8.200444605	7.2109208	7.863277253	6.43269095	6.772287922	6.811218262	7.022001567	7.772827114	7.144744301	8.372949695	7.43879795	7.786648015	7.394083748	7.628300594	7.674990779	6.987592134	8.00083635	6.992697778	7.730116211	7.788378835	7.968808863	7.201442853	7.247762172	7.721719119	7.495331017	6.937009975	7.883038748
MMD	5.636105553	6.627964999	6.448638818	5.963193628	6.532139903	7.892689006	3.63836659	4.460127046	6.356019727	6.670856672	4.927550097	5.635891137	5.917499243	7.077364076	6.255375593	4.98621791	6.2768536	7.155514695	4.90280225	5.649240283	6.910614718	6.51241588	6.857240255	4.736525369	5.200705567	7.213016423	7.116744119	6.091480395	4.358152867	8.358862377	5.468178508	6.380353275	5.842516498	6.654839269	3.807446034	6.652457857	7.391587925	4.654797226	7.175882078	6.08697615	6.538870752	6.244609383	6.477220246	2.87409271	4.956090723	4.847339299	5.628546312	4.302648607	6.96607619
PGRMC2	7.358193588	8.058884177	8.046518518	8.126603161	8.284886695	7.519661997	8.204797821	9.012537838	8.025666209	7.701261201	7.84637178	8.738748634	8.17859576	8.599537327	8.628149706	8.706357645	8.042222649	8.486396903	7.772888552	7.21319418	8.439755647	7.324240394	9.067121861	7.684199403	7.699339622	8.795244235	7.256821894	8.387149441	7.188414802	8.210603341	7.543961411	7.106545198	9.87605861	8.051760043	7.215481024	8.609583581	7.667825888	8.216991339	8.989174366	7.156050994	8.499810402	8.981913468	7.846113698	7.382546584	7.272262859	8.227958295	8.309067019	8.561302658	8.162750483
AHSG	2.212847365	2.247834692	2.212847365	2.212847365	2.212847365	2.212847365	2.264377017	2.254968687	2.491137333	2.212847365	2.212847365	2.212847365	2.212847365	2.285707851	2.212847365	2.763714103	2.212847365	2.212847365	2.402112579	2.212847365	3.216287568	2.212847365	2.212847365	2.245133845	2.212847365	2.919752236	2.277609841	2.436910182	2.32869819	3.04404186	2.212847365	2.212847365	2.328259316	2.212847365	2.212847365	2.212847365	2.959045096	2.212847365	2.247600076	2.647337648	2.26726608	2.244898703	2.212847365	2.212847365	2.212847365	2.212847365	2.212847365	2.212847365	3.894317601
PRIM1	4.474850605	4.907148888	4.666578719	4.108866671	3.633269473	5.651542071	3.005442824	4.05129099	5.796328161	4.201607024	2.920826732	4.162020907	5.648490372	6.009111266	4.118262658	4.102168276	3.740033449	5.135391719	4.676233396	4.864566436	6.936246403	5.480726749	5.737238827	5.028581579	4.07926761	6.139040041	4.765157737	4.948391988	3.46199824	5.154891931	4.164824602	4.235768621	5.194623975	5.252791706	4.028132908	4.366892369	5.917403389	3.247430745	4.655052953	3.395711472	4.749596972	4.991280962	4.261463094	3.175488702	3.207761568	4.255286726	4.375082688	5.109735989	5.351865291
UXT	8.390571192	8.421802244	8.99815742	7.962276272	8.671602619	8.658945075	8.041111835	8.094166369	8.768358698	9.114151551	7.870100646	8.319888321	7.508034115	8.639729773	8.807605535	7.782108228	8.673210852	7.86523247	8.232377681	8.677723952	8.934103467	8.31985702	8.125713014	7.791232341	8.376501201	7.909082962	8.594742527	8.452430378	8.673739637	8.520088843	8.474222001	8.258664068	8.75502214	8.73421085	8.715963631	8.886509078	8.346905778	7.8035715	8.154986774	8.276980113	7.996028619	8.431091634	8.118081502	8.809589974	8.46192931	8.391043839	8.382719603	8.482408905	7.951416473
SEMA3B	3.008288577	7.595342809	5.021423366	7.532693828	4.576639645	7.480548061	3.469911757	4.8562124	4.112491275	5.925253381	3.672959927	3.167080143	3.865205933	5.778137752	4.458292301	4.672946974	3.718081484	8.663474766	6.435542605	2.67079203	6.231604939	5.001826186	4.645571465	5.677514451	3.68619258	4.170088377	7.600312875	4.086671576	5.977698815	6.362894007	4.118778667	4.941484436	4.687180586	3.572886124	5.205065711	8.792309875	4.426901779	6.279672523	5.838633609	3.679404839	5.905076402	4.571245517	4.131027177	3.89816354	4.24833969	4.693198219	4.45545206	5.661938636	4.154460926
TRIM40	2.253439267	2.266883818	2.231238497	2.305795108	2.277014351	2.231238497	2.231238497	2.231238497	2.231238497	2.231238497	2.231238497	2.231238497	2.231238497	2.268889194	2.231238497	2.231238497	2.231238497	2.231238497	2.424932765	2.231238497	2.269423467	2.231238497	2.270624821	2.231238497	2.231238497	2.262327425	2.231238497	2.231238497	2.231238497	2.231238497	2.288651821	2.289704898	2.377005039	2.231238497	2.231238497	2.231238497	2.231238497	2.231238497	2.231238497	2.231238497	2.231238497	2.231238497	2.333092815	2.231238497	2.231238497	2.314093262	2.231238497	2.309820789	2.316805202
CWF19L1	4.719640625	5.965862588	5.654916338	5.428575321	6.016960829	5.670937512	4.860232495	5.65943119	6.450425999	5.567791311	5.642525823	5.565252888	5.599540075	5.832155007	5.326729066	5.285366377	5.130753405	5.794202456	4.716233134	5.780561233	6.392600512	5.603935318	6.076444563	5.5103035	5.65391491	6.034954955	5.314987798	6.08058906	4.779823772	6.010708323	5.255971984	5.459139439	5.536550639	6.152406224	5.096268119	5.831915032	6.186468795	5.002324887	5.822349646	4.622025199	5.312160281	5.860928879	5.920281677	5.329455787	4.912137763	5.829469821	4.742783142	5.258852099	5.469979346
HAPLN2	2.84059063	2.42117808	2.373364908	2.578216884	2.744846951	2.482714462	2.401339582	2.437047206	2.392691861	2.342896845	2.559620859	2.342896845	2.531657921	2.384914612	2.403558169	2.42823961	2.421950209	2.403036473	2.590323196	2.407854559	3.299283477	2.384914612	2.761997146	2.342896845	2.412267027	2.68359409	2.380147285	2.597128476	2.878389215	2.472339433	2.342896845	2.470354254	2.342896845	2.385575425	2.378155969	2.536634418	2.437301652	2.370695914	3.346518045	2.554027258	2.701632034	2.379218366	2.49191163	2.426573819	2.566812124	2.435137345	2.796543537	2.663699038	2.342896845
AP3B2	4.742585808	2.248684341	2.63383739	3.090779939	3.846616367	3.014803734	2.405325167	2.319694819	4.11619935	2.749662924	2.268860599	2.209755618	2.33295538	3.970217082	3.255824713	2.449968232	2.404457494	2.223696599	3.943761105	4.758249964	5.814351312	2.658993601	3.033875141	2.67552372	2.310388559	5.260946124	3.590091673	4.203198046	2.533474468	2.372935029	3.433061737	2.63011204	2.294647706	4.658268512	2.280026989	2.377818304	3.390265763	2.99105669	5.099025949	3.83268817	2.34528518	2.658014576	2.922285799	2.495032032	3.231345592	2.281580167	3.696420378	4.332685136	2.217058992
SLC25A21	2.203056235	2.608311324	2.262529121	2.283469883	2.182966351	2.417473076	2.211100856	2.336390226	2.193112818	2.361017505	2.310263083	2.160783245	3.067699605	2.315755601	2.250809145	2.286678584	2.228956363	2.454090799	2.402628216	2.334297765	3.161794058	2.453789992	2.524669792	2.393195131	2.175989966	2.954210197	2.176864122	2.430205938	2.415200565	2.175240208	2.343960173	2.334848749	3.670539376	2.233142336	2.359289672	3.142748057	4.716878101	2.381357032	2.227877726	2.255275543	2.337709999	2.26695438	2.334407981	2.365756908	2.212072492	2.252926774	2.252574082	2.217765826	2.181847739
ZBED1	0	0	0	0	0	0	0	0	0	0	0	0	0	0	0	0	0	0	0	0	0	0	0	0	0	0	0	0	0	0	0	0	0	0	0	0	0	0	0	0	0	0	0	0	0	0	0	0	0
SUMO1P3	4.191571585	5.379853511	4.79483212	4.310834258	3.686828992	4.378483415	5.378032406	4.657849979	4.473661169	3.637357384	4.760316012	4.102601098	4.044870706	5.499178878	3.396994633	4.080863662	4.923970797	4.600787021	5.048316803	4.612332425	4.634904718	5.02266969	4.665284921	4.935582374	4.144943371	4.741911054	4.403233256	4.803369551	3.449537462	5.072703998	4.596067499	4.615761555	4.716781162	5.518568579	4.035205064	3.890476008	5.271977997	4.573255321	5.0217052	3.794809122	4.936375174	3.936058758	4.788294988	4.064191018	3.387531297	4.635881675	4.238721811	4.679053639	4.772135726
OTUD1	6.893683911	7.148573262	6.560248449	7.667023161	6.876737621	6.864093616	4.871565312	5.032678614	6.130201558	6.15642219	4.560951985	7.124525285	6.611964929	7.292411496	5.684727151	4.606453304	5.161531184	7.101411839	4.420412659	6.120590915	6.689287962	5.991858576	6.109015302	5.4521571	5.695450522	6.621793169	6.911580839	5.821774172	5.373417406	7.428095227	5.899732684	5.14983115	5.435605274	5.454337287	4.07009551	4.025223573	4.742080407	6.682752164	6.904659815	5.567794053	4.322026212	4.985028717	5.437013748	4.515785061	4.876351218	6.734464281	4.981370402	5.02799328	4.265640233
TIMM10	8.283626362	8.38138269	7.733284079	7.84541612	7.864622489	9.819078642	6.943026714	7.908103011	7.913352373	8.501942097	7.305825939	8.709938862	8.023504792	7.538100851	8.639594704	7.409707709	8.728828585	7.927080152	8.190204902	9.191867137	8.935550705	7.944628002	7.26971226	8.108286325	8.790008517	8.800866842	7.808444011	7.85532544	7.640300306	8.566490978	7.774107316	7.9280243	7.941186286	8.287593395	8.344962852	9.008606863	8.814711954	7.962528867	8.342500986	8.210230702	8.265694038	8.706180458	7.515742404	8.215554745	8.259431674	8.378670853	8.535538854	7.82748903	9.028095872
POLR2F	8.238870681	7.069138379	6.658828866	7.343610273	6.846909428	7.18893973	6.347717966	6.687653309	8.010003581	7.701723706	6.688856957	7.409442994	7.030476187	6.780500083	7.505532689	6.600798836	6.800116983	6.580837653	6.910875919	7.194657521	7.721527146	7.172826755	7.125460941	6.760387106	7.232676493	7.271181162	7.640236486	6.208441293	6.577013205	7.24867138	6.948370151	7.158742254	6.619333638	7.224971374	7.440615056	7.940124379	7.601267182	6.404327276	6.796295276	6.514707479	7.684942605	7.369281227	6.137059276	7.21997575	6.756506036	6.758830769	6.748216937	6.788964751	7.260322345
AP1M2	8.007828303	8.269124449	8.612288016	8.638173905	8.037734242	8.073432163	7.768565564	7.847770257	8.317113809	7.471233556	8.004323653	7.135576819	7.705314005	8.752507947	7.937861369	7.981415515	7.610599348	7.83467477	7.699464761	7.095119349	7.18542018	7.908751342	8.179179487	8.126501037	8.227323585	8.865346648	7.667761306	7.708234074	8.542399249	8.724967395	7.6650646	8.681813586	8.926321672	6.690151459	8.247830752	8.537880682	8.679468697	8.632899367	7.146136968	8.981240146	8.99963733	8.347954295	7.794170813	8.774454995	7.504156641	8.176194023	7.497444763	8.22081409	8.636503914
ALG12	4.790007128	4.24091667	4.023436466	4.121214129	4.429462171	4.616508965	4.266165379	4.636085429	5.420278703	3.961777405	4.22361566	4.425553921	4.940086573	4.855495536	5.30986946	4.709602113	4.228199336	4.002839048	4.118577875	4.330076979	4.843705613	5.149941941	4.964261606	4.774524104	4.409843137	6.150219814	4.025057353	4.768196605	4.457757906	5.35128401	4.53764881	5.039078411	4.71123159	4.137193458	4.012660606	4.518804921	5.273747459	4.962063108	4.400094212	3.90324187	4.984790029	4.919763313	4.752002602	4.044299507	3.535516074	4.546408406	4.791749547	4.255459177	4.296649382
KRTAP5-3	2.287101767	2.183152567	2.183152567	2.183152567	2.183152567	2.183152567	2.183152567	2.183152567	2.183152567	2.183152567	2.183152567	2.183152567	2.183152567	2.183152567	2.183152567	2.183152567	2.183152567	2.183152567	2.631559752	2.183152567	2.525091575	2.183152567	2.183152567	2.183152567	2.183152567	2.183152567	2.483869101	2.183152567	2.183152567	2.183152567	2.183152567	2.183152567	2.183152567	2.183152567	2.183152567	2.183152567	2.183152567	2.183152567	2.183152567	2.183152567	2.183152567	2.183152567	2.183152567	2.183152567	2.183152567	2.183152567	2.183152567	2.183152567	2.183152567
KRT16	5.700191187	9.504579002	11.01189789	8.228999167	6.12528517	8.555621163	3.159198936	3.984685387	7.468661922	8.566683596	2.204567639	12.10945068	7.356885428	6.763002305	4.380656525	6.008002718	4.012128508	7.116147227	5.23606056	11.36821837	7.637319746	7.393842029	10.87909062	8.234173574	10.37295297	6.290600941	9.066418277	4.518158906	10.48202729	5.882828893	11.78242345	10.8033383	2.060786121	4.57792747	4.913466496	10.89925313	4.093818676	6.013869617	9.629258645	4.067115951	10.13021546	5.230221287	6.106418894	2.372480789	8.958417408	7.149698787	4.084539576	5.414095185	4.486117595
NOTCH2	5.446672946	5.457436844	5.285239003	4.667637334	5.816684822	5.34537147	7.360571915	4.564326302	6.164219978	4.909818929	4.376642931	4.948703007	5.918722686	5.510251286	4.795354113	5.017857121	4.221353932	6.100151714	3.721444004	5.003189019	3.947287232	6.114658559	7.066998403	5.02935876	4.477292382	5.506447893	5.254213996	6.379164637	4.522531506	5.773433709	4.756152269	5.207148605	4.450928787	5.89765767	3.536056729	4.708558126	6.037869634	5.051828566	5.56490785	4.749557998	5.177182005	5.468713086	5.392127463	3.68425435	4.040323034	5.489040096	4.421500712	4.513402731	4.844881241
ITGA1	3.504643602	5.554125236	3.518359255	3.587725979	4.209664079	3.357426967	2.901638879	3.088298248	3.850488047	5.045877028	4.668807123	4.25614599	3.916677298	4.490582837	4.796648277	4.980014255	4.586354557	4.642493339	2.842020774	3.781999974	4.277950877	5.704268533	4.651703809	4.595848578	3.992764885	5.170246912	4.641813303	4.221696283	4.509562956	4.013184101	4.883242516	5.416242113	4.958000656	5.080754668	3.768335547	5.105331308	6.775803415	3.315223591	3.843991134	4.201694137	4.516138129	3.431470083	4.566849396	3.202640958	3.904777478	4.502522553	4.318225762	3.207479505	2.978135679
C10orf55	3.254885397	4.040408242	3.698684096	2.538597827	4.424746284	3.232547051	2.399301225	2.715104164	2.744653995	3.245144287	2.263991478	4.408577572	4.059614296	4.162063946	2.404294175	2.626800403	2.800515339	3.726898855	2.463431341	3.0314192	2.331202865	3.64945418	3.978140312	2.50536618	3.262058175	2.318927005	3.893468952	3.274360603	2.757296178	2.87232374	3.206498237	3.30274339	2.291096391	3.570312383	2.713206735	2.359765228	2.314887238	3.118565424	3.448224325	2.69117502	2.900025744	2.503527674	2.964893037	2.373689924	2.656065742	2.776144081	2.740354833	2.334135762	3.031819794
C1orf74	6.793291555	5.099203667	3.738099043	4.019005735	5.191932911	5.503364307	3.505931368	4.193905378	4.962647645	4.191306257	3.926338026	4.666917573	4.869926444	5.004072488	7.003052806	3.833176504	3.863256353	4.107538096	4.121351205	6.803922209	5.409386788	4.529172624	6.419888621	3.919042062	3.961540427	4.197979086	5.794190581	4.339133515	3.674654483	3.644303428	5.242055338	3.826111362	3.525038332	4.514335361	3.387326889	3.753840704	4.509995384	5.396999156	5.986903849	4.146679697	4.248014479	4.513709383	6.837679694	3.142592811	4.474338612	4.795808698	5.397518713	3.561050986	4.46123421
RPL41	8.566835176	8.505609071	8.176183636	8.97950909	8.283301554	8.710348951	9.103963031	8.519414695	9.762606674	9.361534624	8.221431177	9.046739691	9.17277046	9.229540712	8.336302534	8.42576004	8.872692543	8.555384861	9.130401757	9.059029311	9.292060176	8.38346394	8.896481853	9.155466641	9.683228638	9.040766368	8.6091805	8.762240724	8.186080611	8.407778558	8.126884814	8.461562859	9.054837634	8.479658899	8.740697316	9.517894158	8.969764129	8.367495513	9.167663336	8.670742781	8.25020061	8.919937561	8.678385799	9.659640794	8.631288482	8.119830578	7.862191981	8.770028304	8.447129869
SSTR3	2.31296244	2.600845405	2.306959102	2.31754217	2.434217576	2.279401558	2.306062625	2.301185281	2.389318028	2.718221771	2.309389303	2.396510739	2.279401558	2.298482081	2.334323976	2.299126207	2.362600966	2.682594608	2.459182486	2.421847237	2.737244847	2.660996759	2.376513394	2.279401558	2.29538585	2.3107942	2.541543108	2.399973084	2.310283503	2.396749816	2.337329463	2.323876413	2.279401558	3.138235713	2.279401558	2.404852531	2.308494492	2.279401558	2.315127089	2.523442788	2.279401558	2.344315518	2.621842322	2.279401558	2.422550578	2.41573571	2.335451843	2.279401558	2.323244368
DDIT3	4.901108149	5.981520047	6.194607232	5.46325298	7.147480419	6.722799391	5.26439657	6.734173588	8.187668611	6.73352698	5.491737747	8.304228251	7.399727657	6.313008196	5.9430586	6.413292931	5.770226957	7.03687426	6.654154187	6.514422914	7.53150641	5.998694066	5.50350986	6.550058203	6.436914378	7.665151333	8.350622622	8.230648149	5.822090484	6.772308676	6.176463431	5.706935887	6.047751752	6.717150268	5.567531877	7.983497346	7.130015385	6.626900152	5.526850797	5.18061188	6.062890147	5.975280089	7.580776065	5.572181971	5.974340298	6.180124897	5.258609205	5.935844248	5.69306931
CLDN16	2.401442473	2.091148328	2.120961124	2.338367638	4.270906046	4.034376719	2.995925844	3.657697364	3.417142072	3.132585888	2.497212857	3.687984894	4.268857158	3.519058962	3.374580343	3.289663337	2.862553503	2.103255769	3.028925139	2.347387822	2.117697417	3.61404777	3.602980803	2.425602971	2.128966646	2.975976001	3.468456659	3.629704305	2.973495201	5.212946607	4.15909026	2.843166571	2.20190221	2.75327036	2.262034368	2.067539215	2.067539215	4.067949059	3.939098179	2.781187189	2.501817524	2.423153927	2.37414836	2.444395391	2.462901875	3.078870978	2.140132424	2.119796519	2.256215672
HERC2	5.75273587	5.403179323	4.816388542	5.223366812	5.48402981	5.257832587	4.352270945	5.757280376	6.141712264	4.585214557	4.804707432	4.657070968	6.444969196	5.425341335	5.425851953	5.020186825	4.536421742	5.172890353	4.981551941	5.979112774	6.139200463	5.874994606	5.509160635	6.368529734	4.288669264	6.576080988	4.474126549	5.574342579	6.168613688	5.416338251	5.496897535	5.76116919	5.757729678	5.239878408	4.906927628	4.933367825	6.522447338	5.104445213	4.865639833	4.809233007	6.072629939	6.276552642	5.386705114	4.622903249	4.86572466	5.109766709	5.292450107	5.29387083	5.125688911
SPIN2B	3.125468685	3.643039506	4.166244277	3.685968006	4.203244017	3.787786245	3.97192398	4.147733679	2.922433082	3.923229597	3.321604707	3.780653309	3.910883938	4.513547565	3.545432475	3.231845673	3.572720827	3.917616671	3.568343867	4.206915483	3.433147142	4.061717481	3.985747615	3.592435896	4.322047765	4.354387698	3.392747911	3.798484223	4.346659544	3.827731636	3.737569425	3.8488643	4.469824411	4.205984969	3.617215899	4.58876866	4.497378613	4.137406008	3.73614514	3.620178245	4.118779928	4.023097001	3.621449832	3.935199861	3.495255124	3.477946236	3.805894203	4.843728864	4.305733473
CCS	7.150727981	7.027489546	6.805369312	6.038952649	7.647137957	5.901041212	7.257267131	7.031963817	6.88037363	8.345977442	6.081562523	7.193418717	6.627885875	6.893286201	5.723490055	6.84926728	6.565350461	6.856952295	7.106861405	7.216689733	7.575558594	8.623455504	6.301777476	6.809699978	7.098833748	7.034902498	7.192988999	6.828077512	6.947520083	6.597357949	7.071639568	6.718762814	7.281418379	7.799951085	7.24612162	8.398349216	6.548624489	6.923143679	7.424516201	6.60702897	6.853455412	6.927008772	6.875632095	7.924249525	7.348117016	6.639032314	7.384939066	7.019433933	6.533369678
CDC26	6.35652942	7.007354999	6.324440373	6.830270977	5.778486581	6.057925433	6.234839562	6.190998456	6.598147722	6.747124379	5.639798249	6.883639545	6.858439631	6.684185503	5.443319889	5.751302939	6.241452233	6.490650185	5.232470404	5.94691539	6.18900789	6.245771347	6.384007764	7.075058738	7.035496295	6.931355217	6.779603572	6.224999153	5.338528319	6.611168168	5.689916508	5.335474004	6.911870719	6.327963669	5.971149488	6.787398404	6.408135379	6.446369385	6.619016886	5.788319472	5.756386181	6.401999107	6.475386442	5.952522535	5.896432654	6.629836781	5.673626772	6.116997862	6.962027349
HABP2	2.229500808	2.229500808	2.33623162	2.304565975	2.229500808	2.229500808	2.349631324	3.17820624	7.378217362	2.35369928	3.446965404	2.440225445	2.229500808	2.229500808	3.637462264	2.731860941	2.229500808	2.229500808	2.404074054	2.229500808	6.09468905	2.304310652	2.229500808	2.273446329	2.229500808	2.291482487	2.3173974	5.262723746	2.422446271	2.383523308	2.268342216	2.229500808	4.941077701	2.229500808	2.250789262	2.437683337	3.304591451	2.229500808	2.229500808	2.283337681	2.266899097	2.543850172	2.229500808	2.246664953	2.30073104	2.321815621	2.321437483	2.383402907	2.422680196
ITGB7	2.408937887	4.019657762	2.704267285	2.506512144	3.244518691	4.484875597	2.542624832	3.462154401	3.186761448	3.843417528	2.971630763	3.400237953	3.44613315	2.983878668	3.589782514	2.627744344	2.944656267	3.463980837	3.202604112	3.137691665	2.193500782	4.411351857	3.316760916	4.234220027	2.483792186	2.560834429	3.877808845	3.369666868	4.912882586	3.33271302	2.975226999	3.428528906	3.577034514	4.775384752	2.816983822	2.251935527	3.122341927	2.940670798	3.199627889	3.084776537	3.823211588	3.130639053	4.001092975	2.805073568	3.173060592	3.394815495	3.258429304	3.638690613	3.27333957
TTC30A	3.195511526	4.138855598	3.847335786	4.039202511	4.770679056	4.488821361	2.646579048	3.491294449	3.387689739	3.456099397	3.484007163	3.689284034	4.893041716	4.452231701	3.242093121	3.152597876	3.598771915	3.967686051	3.434084095	3.992190909	4.620394762	4.324620073	3.979132693	5.688322123	4.149910512	5.707915166	4.251918773	4.54713203	4.622735073	3.939503313	4.529197836	3.867327907	4.433878787	3.242838359	3.466497211	3.743161992	4.550467913	3.527032409	3.198600809	3.081282381	3.991334368	4.427499144	3.510626154	3.500584266	2.978576206	3.850739201	4.03289843	3.536065778	4.008035833
KRT18	9.939408793	12.31969673	11.03861195	10.94535576	10.59138982	11.2549709	9.58709689	10.08173582	10.79222018	10.90710373	11.78562973	9.313086518	9.496512755	10.81627833	11.07058275	11.83898329	10.21379848	10.91905742	9.523454174	9.743497035	9.148692149	8.781382181	10.90912097	9.250401237	9.278583069	8.438413833	11.50864428	10.26488038	10.8883989	11.55244792	10.26472273	9.741475183	11.18985729	10.11373178	10.56704061	12.07648099	10.42107167	11.47586035	10.83617532	10.00145698	11.74038537	11.1603522	11.2011821	10.42625493	9.447172787	11.34590891	10.51941224	10.68138796	10.39710631
SFT2D3	0	0	0	0	0	0	0	0	0	0	0	0	0	0	0	0	0	0	0	0	0	0	0	0	0	0	0	0	0	0	0	0	0	0	0	0	0	0	0	0	0	0	0	0	0	0	0	0	0
BTBD7	4.597689337	4.935189439	4.47996529	4.232244417	5.284202598	5.12489383	5.20848461	6.266100819	5.770055456	4.436472108	4.655012395	4.302721465	5.591709628	5.582609905	5.48441466	4.841540274	4.313719987	6.071060972	4.686261744	4.49327984	5.549445455	5.972633616	5.523164862	5.677538027	4.129359276	6.265252798	4.069701496	5.661762906	5.934856835	4.948822604	4.62144369	5.067955928	5.155724054	4.864324691	4.857544095	4.500095969	5.518509465	5.104122314	5.300702928	4.586019863	5.171161937	5.161289316	5.733007104	4.594650161	3.747750169	5.638531261	4.832400731	4.949326987	5.129522182
LAMP3	4.136510397	5.153231903	4.835116777	4.141057983	7.519684436	4.841660727	3.535233475	3.321665966	4.189302637	6.571642546	4.456197755	6.021252927	6.069733967	4.641938299	4.521783436	5.014922996	4.99034394	6.293851446	4.848143157	6.836827531	3.830189279	6.014082036	6.203487583	4.570059268	3.787881543	6.28528753	5.97631955	6.814709279	4.162312241	4.709533379	5.279799638	3.972807876	4.020261421	7.355551221	3.172299894	4.053797009	6.083254108	5.207819881	4.011655397	5.512355555	5.191776922	5.845911458	6.935988649	4.117708987	5.074911291	5.490831866	4.928499117	4.87641406	6.036578438
PROM2	10.58278639	8.917815319	10.12488926	5.753661763	9.881761774	9.669381965	9.856073839	9.326714074	9.541221367	8.050843805	9.183011095	7.718732592	8.239168775	10.5191757	9.438109191	6.890135946	7.254549753	9.825881456	9.455866895	7.216257566	4.198175088	8.75214591	10.03931012	8.71894583	8.900324574	9.730257753	8.93089676	8.253650594	10.62345715	7.659747016	10.22593498	10.45991499	8.069496448	7.245848889	8.330395843	6.97223729	4.625116809	9.032135543	9.77006128	8.282480362	9.605198892	8.802912083	9.517036702	8.902067387	7.532646461	9.121702535	8.450587699	7.963032305	8.713533242
ZNF383	2.975837318	3.926295923	3.651940874	4.912577492	4.500900488	3.619974306	3.698924133	4.690254128	5.148644035	3.190408345	3.702280756	3.466432076	3.936700476	4.13153574	4.17170687	4.324936089	3.498021084	3.527812296	4.568966835	3.508054231	4.140637512	4.128230199	4.854430548	5.200040366	4.115647612	4.238127014	3.158056761	4.298186226	4.566598176	4.461436468	4.372412144	4.305614955	4.474179074	4.571605198	3.722571616	3.256354175	4.83033595	3.273204816	4.234742417	3.924159369	5.046734665	3.774354494	4.509569468	3.607065001	3.725472734	3.651706311	3.862452081	4.433505362	4.571306757
OR5AC2	2.195227819	2.195227819	2.195227819	2.195227819	2.195227819	2.195227819	2.195227819	2.195227819	2.195227819	2.195227819	2.195227819	2.195227819	2.195227819	2.195227819	2.195227819	2.195227819	2.195227819	2.195227819	2.314918071	2.195227819	2.195227819	2.195227819	2.195227819	2.195227819	2.195227819	2.195227819	2.195227819	2.195227819	2.195227819	2.195227819	2.195227819	2.195227819	2.195227819	2.195227819	2.195227819	2.195227819	2.195227819	2.195227819	2.195227819	2.195227819	2.195227819	2.195227819	2.195227819	2.195227819	2.195227819	2.195227819	2.195227819	2.195227819	2.195227819
IL22	2.302073929	2.302073929	2.302073929	2.302073929	2.302073929	2.302073929	2.302073929	2.302073929	2.354455322	2.302073929	2.302073929	2.302073929	2.404667517	2.389072451	2.302073929	2.302073929	2.302073929	2.302073929	4.980725676	2.370407127	2.302073929	2.302073929	2.302073929	2.302073929	2.302073929	2.374187586	2.302073929	2.302073929	2.302073929	2.302073929	2.302073929	2.302073929	2.302073929	2.302073929	2.302073929	2.302073929	2.302073929	2.302073929	2.302073929	2.302073929	2.302073929	2.302073929	2.302073929	2.302073929	2.364572646	2.302073929	2.302073929	2.302073929	2.302073929
CIDEB	0	0	0	0	0	0	0	0	0	0	0	0	0	0	0	0	0	0	0	0	0	0	0	0	0	0	0	0	0	0	0	0	0	0	0	0	0	0	0	0	0	0	0	0	0	0	0	0	0
TMEM158	5.060982222	7.994419808	6.918169468	5.494433743	8.167540409	5.239433232	3.468945557	5.076600883	4.765249924	8.195528627	4.350583506	7.701679264	4.174001357	7.97978446	5.915443875	7.016833893	6.724921993	6.941925115	3.592599086	4.832746645	5.858057042	7.447365022	5.190900603	4.882470391	6.935422375	5.198064981	6.629213548	5.288359314	4.284376379	7.557197239	7.076900854	6.938280391	7.158187687	7.249044164	5.451043331	8.329682264	10.22579652	4.366113445	7.069532518	6.282318233	5.082721778	5.661417549	5.096569708	3.645039662	6.696888016	6.529086677	4.43733294	8.508031686	4.072976153
SERBP1	8.084234161	8.426695053	8.707662208	8.909016597	7.641436886	8.960929316	8.148501595	8.366543111	9.056773956	8.097189511	7.856640206	8.118950301	9.13198643	8.441274074	7.821549885	7.792901367	8.109608744	8.514826502	7.592049071	8.968908685	8.646321937	8.629221501	9.054993685	7.426577068	8.28513746	8.450195495	8.41161895	7.968211764	7.163609479	8.618278579	8.104973142	7.644967068	8.425100094	8.837682189	8.156372266	8.467819076	8.948622385	7.606342961	8.533665096	8.333852207	8.375364246	8.33801376	8.313795319	7.906341694	7.554261364	8.500686932	7.79997981	7.930592189	8.758334359
KLF5	7.6070064	6.804380397	6.577162502	6.430157915	8.906924752	9.86756827	8.970089727	9.517184652	8.760408149	6.11297147	8.350565987	5.962534266	10.75759472	9.411989109	8.896334732	8.528479549	8.219342453	8.526690366	8.389151137	9.249255195	4.015257079	7.692012287	9.244971804	10.71106966	8.121827006	9.3528254	7.074448425	9.248889927	9.533912706	8.60453313	9.804585934	8.661611413	10.09516333	4.764756447	9.118097605	7.993956194	8.390658027	9.119867629	7.195131241	7.289925472	9.647362861	8.837917122	8.441385541	8.776639329	7.772145423	9.078332175	8.335153958	9.205023003	8.595761189
GCC2	4.512275601	4.279808798	3.865645349	4.220157043	4.442686584	4.327237215	4.741427771	4.783151045	5.945067126	3.502384732	4.785721135	3.482007562	4.567113814	4.590713693	4.134472899	3.815253949	3.779412613	4.343069631	3.444771975	3.898033131	4.270094257	4.915986109	4.732738495	5.427814006	3.417573788	5.214013616	3.914010229	4.888797731	4.438747806	4.373651817	4.13826404	4.437652446	4.732341544	4.429861343	3.931585337	3.414893525	4.905757211	4.13486068	4.287640112	4.458559674	5.550120223	4.833977703	4.59394192	4.112567849	3.295648519	4.726321013	3.896608725	3.967680764	4.961739639
C16orf54	2.4607457	4.214180747	2.588500517	2.537990812	3.674900044	6.493449357	3.564246261	2.607484195	2.786840904	3.733462001	3.332302252	3.292255207	6.639189578	2.81823348	3.589143689	3.190899007	3.326321005	3.906892511	2.552047535	2.767310863	2.491440705	5.733237828	3.313068061	2.537990812	2.440009753	2.24914311	6.131743983	3.751042669	2.906979317	3.191324172	3.604252159	3.513776743	2.610306516	4.589154839	2.83363285	2.52907701	3.717735049	2.967212013	4.039869574	3.154975684	2.329848242	2.636338962	4.002600038	2.481800502	4.163649543	3.330691143	2.940763761	2.302362131	2.279516985
ZNF749	3.754051813	3.930202674	3.846046005	4.493286272	4.073542097	4.0833465	4.039877504	4.529914409	4.90777367	3.070495376	2.854524554	3.250389219	4.14982772	3.845483024	4.151738978	3.852857841	3.031414587	3.470189793	3.612557242	3.618217891	4.246497353	4.315525979	3.656672372	5.085900134	3.061110888	4.937486337	2.924613923	3.583470524	3.907577424	3.790881087	3.930369767	3.646041701	4.17917794	3.578315156	3.184825223	2.87289983	4.982649891	3.377240692	3.880351554	3.682819855	3.990237078	4.906758869	3.910662245	3.003689563	2.819065213	3.772429316	3.661357496	3.775903659	4.818040626
OR13C9	2.170636619	2.170636619	2.170636619	2.170636619	2.170636619	2.170636619	2.170636619	2.170636619	2.170636619	2.170636619	2.170636619	2.170636619	2.170636619	2.170636619	2.170636619	2.170636619	2.170636619	2.170636619	2.170636619	2.170636619	2.170636619	2.170636619	2.170636619	2.170636619	2.170636619	2.170636619	2.170636619	2.170636619	2.170636619	2.170636619	2.170636619	2.170636619	2.170636619	2.170636619	2.170636619	2.170636619	2.170636619	2.170636619	2.170636619	2.170636619	2.170636619	2.170636619	2.170636619	2.170636619	2.170636619	2.170636619	2.170636619	2.170636619	2.170636619
NUDT3	3.643060664	3.761591996	3.683558722	3.807194714	3.757952613	3.776435792	3.466180982	3.95027669	3.99822789	3.70300806	3.384092617	3.49010521	3.468151462	3.840054947	3.407676353	3.724581969	3.455708898	3.821914005	3.544081742	3.604614283	3.534153718	3.607024696	4.085804688	3.334092056	3.696602766	3.464406093	3.638313038	3.334927492	3.28489169	3.571351122	3.475231115	3.616087251	3.729153405	3.777983638	3.363357837	3.571539357	4.010525466	3.562864442	3.389603768	3.756738193	3.453331164	4.174044842	3.372208589	3.291073531	3.320683263	3.8597119	3.284037705	4.028925288	5.015703099
SNRPC	8.159459804	8.723539116	8.816689202	8.056461892	8.253114414	9.1469263	7.553877695	8.276028593	8.475588349	9.422786898	7.374012144	8.067389326	8.893789475	8.910566032	8.001042658	7.66829122	7.297905117	8.820999786	7.334295421	8.91979835	9.591487607	8.370920731	8.497222547	7.846237111	8.39515875	8.331398116	9.247533548	8.130668411	6.975182316	8.980296001	7.978273437	7.226430333	9.193191569	9.557046475	8.3034425	9.078474506	9.05266018	7.502693814	7.972877959	7.09029197	8.356975091	8.395938561	8.408513463	8.397297926	7.292556601	8.134517946	7.315738303	8.554623097	9.114474228
HAGH	6.325443462	6.48002267	6.675266995	6.005804294	6.911580982	5.897008632	6.062007793	6.477994895	7.771770853	6.359440374	6.189835562	6.292460047	6.811380574	6.683838212	6.843780791	6.397567999	6.620580462	5.97079164	6.527970049	5.190363025	8.486854323	5.879570922	7.022142845	6.252273999	6.766662422	7.767375014	6.200446807	6.314903985	6.431588004	6.085304908	6.643152622	7.012026695	7.073714765	6.527329854	5.478201087	7.636716438	7.442204255	6.857272326	6.467177227	5.799343982	7.799142137	7.477139106	6.652674102	7.01121666	6.42484641	6.444446894	6.636414815	6.851649779	6.118610312
ERBB3	5.732534177	6.48307766	6.725047279	6.634206955	7.762735339	7.780102655	8.302617988	8.391903759	9.112029289	5.212525327	7.90810089	5.368553516	7.069378904	8.333059891	8.327850187	7.999064315	7.129969059	5.993404423	8.083729447	6.365686298	6.478448539	6.27889267	8.825514204	8.967208394	7.412619839	6.697030163	6.180902016	8.631775179	8.062045463	7.155570038	8.305251365	8.489074021	8.843885656	3.66506792	7.940114002	7.74906018	6.473733304	8.036028491	7.262673003	6.735257954	8.936842705	8.513759992	7.622633867	7.611806961	6.192873845	7.614030958	8.439256258	8.217660412	7.744826002
CHTF18	6.044637996	5.438682535	5.533067901	5.777291145	5.719936292	6.83048101	5.059683573	5.502069426	7.164671803	5.77419465	5.32065159	5.250245487	6.580279619	6.240827695	6.129286322	6.200616125	4.921858201	5.64879449	6.824852473	6.644143902	7.938950572	5.772328105	5.911705093	5.342857808	5.845555867	6.811216176	5.991259238	5.557601043	6.444684849	5.66260804	5.12717278	5.982008773	6.783193656	5.983839793	6.306002194	6.04613416	6.095570039	4.445097601	5.75882551	5.983015722	7.662058104	7.532039443	6.347841233	5.616558456	5.447297004	6.179803537	6.573904067	6.519941914	6.457084663
HOXC5	2.320552724	2.299812191	2.245383206	2.2105044	2.429147984	2.2105044	2.2105044	2.508407003	2.239259879	2.504950378	2.422976677	2.2712995	2.2105044	2.2105044	2.579305814	2.260010172	2.2105044	2.2105044	2.296462321	2.320317576	2.889078061	2.588876194	2.2105044	2.670595742	2.2105044	2.530351167	2.253089378	2.288290268	2.287325414	2.286118324	2.2105044	2.248247359	2.2105044	2.594299489	2.2105044	2.257419254	6.076941434	2.2105044	2.2105044	2.261857624	2.246255583	2.2105044	2.254946832	2.2105044	2.278487387	2.2105044	2.2105044	2.261365231	2.2105044
SP7	2.277440045	2.301320641	2.277440045	2.302798206	2.338226603	2.277440045	2.277440045	2.277440045	2.336909934	2.400880879	2.297371948	2.277440045	2.307465723	2.302798206	2.277440045	2.329101305	2.277440045	2.295764237	2.388528669	2.277440045	2.377214048	2.351909745	2.277440045	2.342526076	2.277440045	2.378720845	2.277440045	2.318694694	2.29798975	2.317479007	2.31614039	2.297371948	2.297866214	2.277440045	2.277440045	6.257366786	3.220625416	2.277440045	2.277440045	2.304519837	2.277440045	2.277440045	2.277440045	2.277440045	4.099825264	2.421425602	2.333071754	2.277440045	2.277440045
CUEDC2	8.212207985	7.896680185	7.814091603	7.494200115	8.61479106	8.033578605	7.45265486	8.061110364	8.674476864	8.593224249	6.911322488	8.24492826	8.117326286	8.547685578	7.682675012	7.101028635	7.468628554	7.847502254	7.52513087	8.005896908	9.969271778	7.688897532	8.337366967	7.808618047	8.108030949	7.828382962	7.892899088	7.487629268	7.945816386	8.404590994	8.420119368	7.706688517	8.213741851	8.778111081	8.082061294	9.81974406	8.135499419	7.992010677	8.465502007	7.380672289	7.488008066	7.883096695	7.897912096	8.654156815	7.953022511	8.107779051	7.72912105	7.713131329	7.247549452
ZNF444	5.39498539	5.471773661	5.10699181	5.722819347	7.210091621	6.196259619	6.81397069	6.770372173	6.203659834	6.060716032	5.227475611	5.706728571	5.254494722	5.872728672	6.003336308	5.580609088	5.011517899	5.112453888	6.137641592	5.217581724	6.858215566	5.55527996	5.355191636	6.716855464	5.357379693	6.148578794	5.345083728	5.546314287	6.55832741	6.954002234	5.988030758	4.978906924	5.923772946	6.443705913	6.080704165	6.994234361	6.228272012	5.876329117	6.211484543	6.240306954	5.836326539	6.953356045	5.190161457	6.745541488	6.512024594	5.547210443	6.123724259	5.446655911	6.341975132
ECT2	5.726559545	5.999734259	6.049557493	5.885273425	4.385417075	7.163511047	4.261126519	5.4362462	6.448765757	5.120760367	3.655588859	5.35794313	7.062442676	6.107097387	5.012144101	5.098339481	4.873417517	6.615067514	4.770770353	6.770746483	7.004645638	6.089973771	6.25206985	5.129836385	4.49872583	7.213759695	4.899809937	5.697074352	5.066344087	6.272364481	4.699147486	5.38707433	5.336488461	5.974074411	3.962863357	4.05572585	7.047187817	4.013521642	5.647576439	5.415207694	6.669115217	6.332378743	6.161621887	3.863465456	3.698265313	5.988143759	4.212199456	5.623281199	6.372467197
CSH1	2.197647317	2.197647317	2.197647317	2.197647317	2.197647317	2.197647317	2.197647317	2.197647317	2.492165749	2.197647317	2.197647317	2.197647317	2.197647317	2.197647317	2.197647317	2.197647317	2.197647317	2.197647317	2.251899554	2.197647317	2.197647317	2.314539593	2.197647317	2.197647317	2.197647317	2.197647317	2.197647317	2.197647317	2.197647317	2.197647317	2.197647317	2.197647317	2.197647317	2.197647317	2.197647317	2.197647317	2.197647317	2.197647317	2.197647317	2.197647317	2.197647317	2.249212869	2.197647317	2.197647317	2.197647317	2.197647317	2.197647317	2.197647317	2.197647317
FBXL18	3.718213659	3.43051507	3.257332363	3.141329079	3.2307728	3.833499995	3.157388124	3.098340344	3.841579756	3.058796081	2.499386227	2.903395501	4.014016312	2.954261812	2.966878709	3.091831183	2.855467135	3.526873556	2.943164605	4.397549217	3.670238493	4.079381898	2.971072066	3.314129517	2.968497148	4.125036768	3.482895131	3.568877839	3.048716415	4.291323445	2.827964265	3.459819951	3.336778012	3.390612285	2.485072737	2.923023782	3.628829923	2.809083021	3.518660337	2.579443734	2.99963131	4.399965123	3.170545493	2.732493029	2.867340035	3.725289086	2.940788099	2.665227324	3.765561023
MEF2A	4.881134125	5.012082419	4.81044309	4.251047521	5.0063955	4.470471879	4.59877344	4.9840812	5.202962616	3.901686477	4.395620339	5.208671464	5.833920652	5.086822178	5.443930564	5.295150622	4.260467888	5.248938482	3.999908644	5.271716344	5.401199105	6.14583796	5.111275947	5.068286237	3.422701992	6.362012605	4.153471341	5.523692513	4.899275257	4.588814203	4.977353281	5.403679547	5.22247176	6.329557931	3.826412857	3.531518505	5.964371079	5.246109666	4.891846266	4.281848875	4.803901539	5.280129797	5.210125252	3.343156795	3.351537543	5.44336771	4.871911252	4.571437768	5.256041882
FGFBP1	10.56107374	6.80935254	8.018129522	2.737961045	2.461418159	8.766599407	2.450539789	3.291315742	2.300604262	9.55791058	1.859257975	7.545210245	9.761192633	2.285745177	2.183288215	2.905991822	2.114487775	8.015116865	3.872780879	11.08069906	1.982163246	7.376824683	3.496491423	3.430913437	4.847253614	4.467461603	2.996386275	4.949852169	3.538604626	5.449657614	5.519275532	2.313299926	2.133922227	2.19666078	4.457723953	5.846758774	8.791818513	7.56669745	2.34734975	2.527755446	3.72600038	3.124774795	1.859257975	1.942255239	1.903793644	8.765715976	2.189036902	4.88907394	1.859257975
TFAM	6.880046258	6.088105454	5.712967281	6.617288391	6.166776795	6.464083995	5.817157932	7.311697433	7.396884326	5.343499845	5.907348948	5.714060923	7.475080255	6.582668311	6.673029587	6.015069275	5.423389978	6.787047701	5.067557459	6.393828947	7.212288089	6.473819518	6.946250936	6.695607965	5.589973088	7.060484249	6.262083372	6.715461669	5.851547626	6.440605692	6.14376902	6.177754005	5.936771708	6.771734302	5.793828162	5.986715216	7.101236305	5.913683615	6.890304691	5.508288472	6.853680893	6.354619562	6.563003171	5.869449153	4.301902462	6.404614262	5.075991303	6.027032634	6.355935533
LRRN1	2.245317902	2.331243714	3.408230666	2.462858929	5.591610611	4.299324187	3.91478665	4.450968103	3.210044464	4.94365779	2.947524748	2.664915512	2.3592521	3.032392037	2.68020667	2.404407833	3.515503196	3.420154946	3.880364359	2.164572465	6.465331636	5.634056958	4.460227391	5.196641942	2.528696222	4.997148446	4.786806617	5.951237482	2.399914023	2.404917469	4.282993992	2.643557998	4.155732403	4.904458145	2.452700848	5.005104771	4.896023572	3.642634712	2.227586207	4.849021853	4.659552337	4.936020174	4.632317693	3.00152429	2.62669927	3.924668773	2.88637887	5.33063949	6.197489483
OR5M8	2.25066341	2.25066341	2.25066341	2.25066341	2.25066341	2.25066341	2.25066341	2.25066341	2.25066341	2.25066341	2.25066341	2.25066341	2.25066341	2.25066341	2.25066341	2.25066341	2.25066341	2.25066341	2.815401782	2.25066341	2.25066341	2.25066341	2.25066341	2.25066341	2.25066341	2.25066341	2.25066341	2.25066341	2.25066341	2.25066341	2.25066341	2.25066341	2.25066341	2.25066341	2.25066341	2.25066341	2.25066341	2.25066341	2.25066341	2.25066341	2.25066341	2.25066341	2.25066341	2.25066341	2.25066341	2.25066341	2.25066341	2.25066341	2.25066341
FECH	5.173064364	3.892499466	4.813925738	4.595167612	4.846685153	5.2095959	4.057351248	4.658872584	5.503201567	4.379710861	4.175467682	4.063866926	5.663194667	5.720569516	4.942818161	5.095549911	3.919534503	4.636556847	3.81871751	4.40802834	6.045220146	5.209297386	6.002055461	4.757329786	4.177370313	6.609650587	4.712397909	4.954752438	4.691517435	4.92913735	4.456512974	4.904503854	5.377833642	5.049201148	3.001486003	4.464794015	6.484328107	4.841198358	4.980585531	3.791870705	4.444673466	5.627359983	4.606560067	4.046381483	4.061153709	4.641217604	4.079946695	4.761303373	4.38220442
IQCK	2.657411965	4.140845412	4.251152419	5.100815773	3.80806714	3.999345113	4.049850501	3.370223595	4.270721203	2.932912788	3.971303917	3.070394558	5.31981811	3.635588469	3.940616189	4.340334209	3.723736318	4.248178425	4.028012583	2.867589783	5.491334241	3.924430335	3.995600714	3.415961541	2.78780101	4.001486465	3.022167417	4.33322934	3.610147417	3.532558617	3.544938751	3.604433207	4.095288841	3.596982247	3.477465427	2.930121154	4.960519332	4.388802322	3.409685255	3.668571959	4.610060028	4.28516729	4.414330076	3.538041843	2.8559691	4.652194206	2.830671997	3.546199662	4.662373837
UBE2O	6.864083232	5.814323185	6.179140135	7.052702908	6.280632696	6.795421409	5.277311896	6.675472272	7.462304831	5.514280373	5.463749419	5.889895609	7.29072655	6.414239358	6.254499219	6.670789066	6.107258669	6.494099901	6.344861439	6.877567184	7.48038034	6.204160759	6.401977138	6.904283897	6.517867969	6.752598401	6.013458384	6.513321082	7.383049492	6.381892521	6.187475133	6.455397741	6.711617597	6.036772805	5.878437883	6.775987507	7.597146929	6.159509437	6.357906421	5.821194065	7.135852138	7.17021424	6.307811101	5.697054013	5.879438816	6.522618216	6.3265943	6.491461393	7.123684688
PMM1	7.155993681	6.730839416	6.579256812	6.352167808	6.277673586	6.145174518	6.041910503	5.667368995	7.024824899	6.788211227	6.799883924	7.23811547	5.15985964	7.186718079	6.923326935	5.552980733	5.698521509	6.624721889	6.801897264	6.590459042	6.435079576	6.792732952	6.956265879	5.558621504	6.972940759	7.301778805	6.348859598	5.938989238	6.448877897	7.156679583	5.600129517	6.553329674	7.795221366	7.067994869	5.988766566	6.721419523	6.616537437	5.63793678	6.129631621	5.567553178	7.944035935	6.997264928	5.638576087	6.325638628	5.689177092	5.884587491	6.475829422	6.957035236	5.918038348
FRMD3	3.277005708	3.321353324	4.811373131	3.054655023	2.872002581	2.596813105	4.12600294	6.27069517	4.166647813	3.29978737	4.035516869	4.303675068	2.861793711	3.769248242	4.518281336	3.373761793	3.070910406	2.810543505	3.435385463	2.623719165	6.750535219	3.011601362	3.44054422	5.671265965	2.795273568	6.376967632	3.58061929	3.513400862	4.377068456	4.106052542	3.49939633	3.795301334	4.245359713	3.919223883	4.373743443	4.093727553	3.539183868	3.909947006	3.25312066	3.045746096	5.197098551	4.22745151	3.786859253	2.875425339	2.849012947	3.34763825	2.776416068	5.67860666	3.016556083
MORC3	5.459601426	5.108146514	5.105196164	6.134212684	4.97128244	5.342206338	5.119755293	5.950758771	5.860114241	4.491082765	4.819563392	4.697935509	5.932493671	5.958496792	5.340098635	5.896387683	4.640074458	5.344874239	5.317356305	5.783359857	5.859430346	5.627110113	7.919866994	5.570750561	4.672421159	4.886125521	4.555854617	5.8706727	4.953897223	5.199680255	5.382106685	5.279825433	5.925142711	5.557656229	4.420190832	3.510342279	4.995361722	5.141457381	5.546491445	5.188891888	5.694919556	6.017195955	6.382778418	4.433794811	4.436015596	5.49807912	5.384373886	5.21115683	5.838529706
APPBP2	4.407094454	4.601419869	4.530586318	4.707715606	4.842861441	4.914496599	4.238659511	5.264949363	5.686391682	4.066929138	4.152603063	4.546397075	5.67446374	5.156547211	4.767823011	5.105207018	4.498961825	5.311654242	4.32487112	4.569316545	5.754357362	5.208424951	5.27739762	5.772281993	4.479770287	5.640280436	4.372454574	5.847148005	5.2316725	5.000024778	4.934065249	5.706297386	5.669883887	4.736254118	3.952083199	4.740071714	6.175903414	5.151753738	4.302000381	4.49700666	5.445721107	5.313806266	5.038781392	4.328289456	4.071693537	5.099752055	4.198945816	5.141833417	5.726943065
ACOX2	3.374967177	3.748006606	2.752505178	2.479924414	3.64786403	2.840467287	2.526229215	2.85597028	2.399622251	4.615506472	3.641892579	3.312750421	4.699249699	3.399491453	2.897387519	3.700441242	3.425039647	2.79052276	2.708394899	4.863759223	2.804842339	3.984066228	4.025963285	2.244179429	2.775567205	3.840864612	2.856161904	3.929165376	2.602258209	3.392494337	3.445841302	4.510896285	2.600116939	3.485930181	2.634362776	3.549729992	3.16205099	2.935009241	3.114746603	2.944547203	2.313773295	2.328590149	3.432291873	2.467824965	3.405444971	2.728579875	3.405512495	2.42894599	3.861201262
MBNL2	5.30720673	7.398622653	7.257463714	8.164572271	6.586741364	6.665407848	5.795797855	7.790475422	6.531489007	5.899513297	6.717545749	6.352130432	6.133291421	7.663507265	7.297480286	7.167281945	6.182772095	7.669454258	5.53593557	5.220976804	7.297891533	6.909095352	7.968886229	5.703565748	5.857738873	6.007036414	6.021343124	6.753667067	6.302432349	8.589557618	6.975660004	7.373016586	6.612013805	6.642707008	5.822084206	4.960599495	6.256176074	6.357139074	7.46815235	5.378900345	6.599828911	5.879485815	7.582844438	6.062521215	5.569512249	6.75892513	5.741984032	4.718369917	6.027119412
SPINK5	2.787535156	2.803420694	2.403277933	2.523863159	3.701560875	3.905115792	4.555992984	6.140207221	4.761331125	4.496171396	3.303516549	4.804828931	8.609937421	2.95898609	4.778507168	5.019318596	3.075089923	2.340002517	4.987479223	4.14405816	2.932555557	3.496053451	2.746525417	5.807186622	2.829042087	5.327275484	6.60102013	6.529498523	2.827359034	2.141917335	4.337174546	2.493358815	2.383872812	2.101245632	4.814841475	6.911737087	4.5906483	3.154865044	3.864935508	3.55586944	2.336636657	5.2560701	3.198771466	2.301771649	4.061274024	4.271366206	4.556633859	2.478249493	4.310574124
SGSH	5.56647231	5.781132776	5.105427857	5.413534209	6.658324366	4.166810574	5.476321495	6.247419984	6.42303391	6.331546852	5.511362246	6.790625229	5.545759189	5.846696966	6.643712954	6.06303778	5.362892016	5.960069218	5.553117991	5.544552552	5.342273032	5.544735206	6.322072328	6.228647514	6.125593418	6.133798422	5.765913896	6.464710519	7.127159236	6.177355774	6.01515922	5.729572522	6.043292975	6.277410698	5.463759108	6.405517069	5.869136341	7.115524574	4.526468526	5.414884141	6.184140901	5.896589881	5.765248796	5.695231914	5.597719905	5.988866233	5.808039155	6.255710865	5.68305224
FCHO1	5.86043581	4.948859065	2.622942534	7.374820802	5.578458687	5.544830075	5.591927677	3.781406898	4.800448128	4.373613632	3.461248266	4.80346931	5.053619106	5.761987177	5.825539081	5.838400249	5.190396172	3.82497365	4.586678026	3.784061244	6.0056624	4.031500635	6.107652621	2.971698233	6.422101123	3.073817334	3.591573917	4.841766519	6.106470216	5.706882659	4.28928962	7.043150591	4.011167645	4.381515373	4.628228347	2.902219755	2.744639347	3.716536593	7.467402992	6.116883824	3.465524218	4.711978087	5.894523859	5.992677519	5.867732273	5.950726128	5.330180512	4.040935283	5.732949737
GLB1	7.500306275	6.551962802	6.783255832	7.030353882	6.962355377	7.059408598	7.527132553	6.672234562	7.434404413	6.88922168	6.187745692	7.540681811	6.446872413	7.214720611	6.303653323	6.859930493	6.257615535	7.069788341	6.045828414	6.456862638	6.038016459	7.04355938	7.435700734	6.506683128	6.492076817	7.727629407	6.407114427	7.317349569	6.685324712	8.245963743	5.783250839	7.165524603	7.227077177	7.55087548	5.69139211	7.326296121	6.636080703	7.493467654	6.617371071	6.763491716	6.994936599	7.250012226	7.195407232	6.58846605	6.188823207	7.151934021	5.881423391	6.186728265	7.064400692
PLAA	6.587480178	6.219255145	5.853677818	5.852868204	5.334821467	6.10109294	4.375300506	5.825069878	5.808758922	5.309266544	4.972992582	6.170934401	6.298350049	5.857279724	5.551841762	5.341739413	5.226099576	6.440347625	4.709029542	5.784946967	6.291239882	4.613045644	4.924760819	5.644195487	4.937697795	7.02448707	5.599954408	5.108141759	4.800885517	6.318425595	5.307471872	5.441520673	6.099813999	6.669758121	5.161428892	5.399517116	6.709430479	5.205109176	5.560011602	5.088173355	6.362705363	5.708889401	5.269078843	5.171043201	4.53888361	5.688142407	5.074279999	5.915294866	6.244558462
LCE3B	2.273145065	2.273145065	2.273145065	2.273145065	2.273145065	2.273145065	2.273145065	2.273145065	2.273145065	2.273145065	2.273145065	2.273145065	2.273145065	2.273145065	2.273145065	2.93912465	2.273145065	2.273145065	2.866925928	2.273145065	2.273145065	2.273145065	2.273145065	2.273145065	2.273145065	2.273145065	2.273145065	2.273145065	2.273145065	2.273145065	2.273145065	2.273145065	2.273145065	2.273145065	2.273145065	2.273145065	2.273145065	2.273145065	2.273145065	2.273145065	2.273145065	2.273145065	2.273145065	2.273145065	2.273145065	2.273145065	2.273145065	2.273145065	2.273145065
SLC17A3	2.207264924	2.207264924	2.207264924	2.207264924	2.207264924	2.207264924	2.207264924	2.207264924	2.207264924	2.207264924	2.207264924	2.207264924	2.207264924	2.207264924	2.207264924	2.207264924	2.242332023	2.227201697	2.419269894	2.207264924	2.466281633	2.234929262	2.207264924	2.207264924	2.207264924	3.302909332	2.207264924	2.207264924	2.229638879	2.229352364	2.207264924	2.207264924	4.674201006	2.207264924	2.207264924	2.207264924	2.207264924	2.207264924	2.207264924	2.207264924	2.207264924	2.207264924	2.207264924	2.207264924	2.207264924	2.207264924	2.227775519	2.954109104	2.207264924
VPS33A	4.503291184	4.918233168	4.284507186	4.884242271	5.584878905	4.858909629	4.276284636	4.989082609	5.574532626	4.940260143	4.569076681	4.799880017	4.671471953	5.342763841	4.388298719	5.107111965	4.538210234	5.155501552	5.131225014	4.479031581	5.315506725	4.682496142	4.621463172	4.788989736	4.590109238	4.818348627	5.167893153	5.543591355	4.499667899	5.286187833	4.708153383	4.591574829	4.818195753	5.030296266	4.815355974	5.568987487	5.534300534	4.385453216	4.799621735	4.284406597	4.647265643	5.13307265	4.610366481	5.005730027	4.444709093	4.963417887	4.105418183	4.445446545	4.971379257
NDN	5.131620336	7.497254653	7.015431798	4.278089973	7.353992162	3.408741337	5.377494257	3.04213916	3.467947747	7.773522395	6.265826395	5.662127249	4.128051705	7.523579457	5.343789882	5.960548393	7.15756052	4.946694137	4.90021844	8.875774197	8.211471537	7.448784649	6.073636814	7.914694844	5.722255221	6.112893542	6.274153096	5.193651073	4.965116469	5.845521285	5.871280059	6.630230406	7.145386447	6.13505149	5.073616958	8.049947605	5.300179458	5.828467501	5.235561347	5.538150973	4.259221129	5.936124814	6.733229665	6.793348355	6.367616116	5.25810539	5.598711761	3.567512394	3.651836546
ARID1A	7.129078074	5.788594018	5.875556637	5.399289273	5.752639744	6.749023469	6.675179988	6.603333429	7.843264679	5.168389838	5.927096486	5.517523826	7.045408521	7.175518148	6.458756782	6.644977589	5.80677173	6.66825972	6.064114673	6.262748984	7.071595519	7.034949299	7.609916635	6.791099589	5.407071064	7.112141388	4.59719332	5.86764743	6.552087939	6.251536121	6.419582524	6.335368169	6.635137052	5.469384465	5.451569	5.99726271	7.401639408	5.835746759	6.460743976	5.817533231	7.079637483	7.101887707	6.735497975	5.725703752	5.29542978	6.586129033	6.30894541	6.435946794	7.073099217
MIF4GD	7.507762471	6.323497385	5.933313716	5.648684488	6.406349283	6.195443658	4.483343512	5.214356693	6.589644539	5.642378227	4.708777066	5.216662748	7.058769024	5.466408516	6.042057965	6.620476922	5.239237698	5.611250914	4.821143075	5.329759783	7.264435336	5.676197308	5.586171185	5.939281936	6.38399353	6.928330018	7.15290665	6.494816547	5.824933758	5.625513289	5.892143711	5.873375683	6.802522549	5.786554238	5.238562167	7.042219159	6.421009588	5.923350265	5.378567317	5.110783534	6.22584433	6.378480524	5.674581851	5.429617333	5.517197765	5.858047202	5.051620616	6.012093877	5.829279772
ID1	9.061952854	8.697338643	7.631541102	7.45002115	10.06110184	12.8677931	11.34080025	12.66925657	12.69036239	10.37760597	10.51189396	7.243049423	9.015599415	10.35842059	10.0458404	7.364398253	8.417765888	8.263490957	9.947184919	11.35955099	6.679593771	8.510676987	10.10673485	11.80482849	8.901041438	11.0853837	11.0755318	9.110900968	11.00901018	7.923334188	11.4580475	8.303563031	11.50591842	5.812173682	11.53516634	12.07844176	8.959896799	11.54379612	8.114846188	6.203887714	11.10842946	10.06316264	7.064656262	11.35269654	11.13420371	9.960321767	9.758186959	11.31515255	7.304944167
GNAI2	9.339607217	9.492547625	8.729689875	7.90762122	8.727356679	9.141605956	9.242339767	8.78249105	7.63532864	9.353661901	8.474770334	8.791970766	8.366413566	9.192087224	8.437125486	8.204521455	8.357038165	9.145723509	8.093447184	8.756617644	9.377175805	9.422925947	9.447043305	7.616859596	8.37015984	8.255650036	8.203058889	7.969305278	7.634239056	9.38346313	8.167856622	8.536683391	8.50202293	9.999081288	8.425598614	8.834999033	8.408495219	8.616379067	9.201129792	8.582759114	8.411090293	8.599040427	9.064343686	8.911731904	8.981659493	8.80309246	8.557135984	8.362442844	8.966721277
TTLL7	4.087865123	4.055008408	3.929363008	2.254866669	3.195247548	3.369469967	2.72576762	3.109251082	2.298591013	2.765045562	3.256294477	3.120800527	3.449431906	4.481234796	2.256630245	3.323674786	2.451382011	5.218452687	3.190408039	2.951425895	5.530570365	3.20639463	5.366879339	2.468448153	2.801316158	4.98213009	2.650733701	5.941249852	2.810073832	2.629954646	3.700142741	3.838116434	4.004967664	3.161567527	2.317895285	4.293509909	6.856232221	4.018802968	2.297453134	2.835095477	3.253635612	3.756530336	4.615408491	2.357942977	2.39952472	3.140396438	4.18519363	3.962612948	4.557193332
SEZ6L2	6.457112802	3.852779744	4.766809575	5.333184851	7.720285437	4.984103034	4.194562398	6.781581265	2.492397279	6.459796917	5.668651624	4.354444493	7.143522986	6.481092931	3.428406687	3.394163248	4.407160997	3.223951826	6.984644749	5.800303804	8.096598705	5.160255647	6.50211197	5.356442242	4.13046169	7.91845602	4.366971984	7.561375268	3.476457189	3.133461877	5.628396652	5.511356685	7.37365557	6.555042702	3.58637584	5.857721064	4.715284921	4.317891579	4.134991164	6.398737414	7.708597049	6.087835726	3.550134487	5.873709349	5.624616746	7.160763525	6.295987959	8.174050982	5.865619515
OTUB1	6.871052327	6.826566041	6.17919453	6.063229425	6.813122122	7.818121697	6.928004032	6.610973609	6.936325558	7.043016137	6.619072867	6.658359835	7.191895299	6.143513796	6.359564297	6.479258518	6.382067763	6.04368979	6.454299991	7.511860085	6.922520681	7.516195956	6.171453766	6.704474336	6.725387492	7.001635087	6.640590938	6.392613266	6.72924627	6.371763647	6.801762062	7.084321785	6.49603364	7.204925085	6.961425712	7.929579495	7.252437514	6.668594214	6.557722983	6.259206642	5.899239468	7.195894426	6.412688889	7.434535078	6.584595946	6.856179515	6.995262471	5.776216052	6.161580901
SUDS3	5.899663494	6.222247962	5.378441009	6.310948309	6.591358565	6.211148035	6.513534104	7.329564089	8.150796206	5.63411125	6.100961136	5.920053918	6.522178853	6.670069142	6.451611786	6.389356154	5.868978352	6.556421599	6.903840061	5.604775543	6.817368628	6.452016175	6.96838788	6.860685339	6.09143688	6.973710702	5.662051311	6.669271733	6.531900504	6.724249254	6.705364042	6.316793706	6.794279275	5.880837148	5.732111234	5.671435272	7.332831208	6.148736741	6.449158034	5.994046155	6.95986936	6.927727279	6.557889188	4.848960074	5.501308387	6.499930824	5.992974884	6.227767717	6.730192354
TACSTD2	8.80177317	9.371575115	8.89763761	9.253037202	10.11189946	10.01636115	10.35124648	9.179021924	10.0255979	8.211363978	10.10756171	9.129219211	10.01529793	10.3192582	9.310265536	9.580064091	10.21998904	8.786129042	9.0080508	8.979825234	6.545462845	8.347904152	10.96232166	9.745991223	9.547146233	6.324818447	10.1327735	8.987696726	9.452416826	9.027288727	10.29280902	9.709667883	10.05529639	9.267952615	9.226032581	9.552127427	8.124207309	10.60820743	9.909080254	9.16085963	9.876657493	9.102179265	9.680236476	9.104045006	8.683631754	9.736864068	9.62084037	9.907358498	10.05843038
PRSS33	2.244739893	2.294421564	2.249978618	2.566312461	2.401161337	2.221612161	2.221612161	2.573526963	2.2680214	2.348962176	2.252470985	2.531752963	2.267787266	2.260624411	2.221612161	2.261919195	2.221612161	2.277466179	2.257204266	2.221612161	2.221612161	2.370778587	2.221612161	2.288795995	2.221612161	2.221612161	2.354643859	3.821872134	2.314415756	2.221612161	2.221612161	2.221612161	2.221612161	2.261330827	2.515531145	2.401371153	2.280714055	3.835076424	2.221612161	2.221612161	2.221612161	2.255431444	2.292816912	2.248076237	2.221612161	2.334640735	2.279207191	2.221612161	2.221612161
PTGS1	3.005878666	6.146528679	4.203670225	2.923656845	7.401775315	4.803051501	2.944349631	2.362221508	4.144646567	6.499827755	3.569462904	8.421898476	6.072596066	5.008226096	5.419953168	6.554545768	4.857145355	4.410085959	2.450220636	7.602832614	6.199986083	7.211299525	7.668582209	2.420379046	4.118876388	3.312885779	5.307217789	5.412207827	2.871773266	4.170121701	4.180878437	7.669810997	3.244213841	6.80224128	2.103970737	4.060570358	3.935232392	4.818736918	5.08930988	3.664562314	3.645979256	3.450496123	4.557058405	2.337413577	4.799471099	4.163333154	6.614486777	2.229128156	2.641000121
HTR3A	2.283197281	2.248277753	3.999377011	2.307356879	2.353834218	2.348260659	2.289780826	2.248277753	2.248277753	2.298309656	2.271827418	2.322629646	2.283550878	2.248277753	2.291421145	2.394839234	2.393010024	2.502393293	2.449910453	2.381976467	2.521527665	2.30712574	2.42426246	2.248277753	2.248277753	2.845653648	2.274679888	2.513656645	2.272422236	2.384473202	2.248277753	2.403410448	2.248277753	2.336923363	2.273254491	2.360710061	2.271113251	2.343671157	2.248277753	2.280128449	2.248277753	2.299240687	2.302725705	2.248277753	2.311164334	2.292474466	2.355390238	2.248277753	2.248277753
LMO2	4.535111277	6.078022767	4.514030867	4.112407465	6.311226231	5.711771127	5.561897253	5.386885405	4.673517114	6.370221295	6.154762967	5.196499645	4.074600093	5.055568441	4.61600339	5.22456937	5.607682885	4.944163894	5.972999626	4.412880055	5.524149233	5.37756483	5.666335283	6.94006958	4.869297896	5.913662704	5.637958067	7.215699079	6.865192045	5.415011256	5.924050758	5.98604431	6.942393563	6.111633592	5.699040636	9.625194495	6.208382884	5.082670181	3.915248648	5.658471728	6.153285503	6.330015846	5.701238814	6.833327943	6.276393338	5.130202702	5.638418267	5.713888044	8.417418532
WNT3	4.525863858	4.292848941	3.3900457	4.501224827	4.916609346	2.872775246	2.355390877	3.271840769	4.459811125	3.411436257	2.922212126	3.785447243	3.711536927	2.737749218	4.492654231	2.271302814	3.344682736	4.685852989	4.644932471	3.442479269	4.422155565	3.985724916	2.788187274	5.240822777	3.825002174	6.090292241	3.193842914	4.028939206	3.501472138	3.522608894	4.748336019	3.243298962	3.369555334	3.662592196	4.204866242	3.783227076	5.542567913	3.9659191	2.779012903	3.981658411	4.645880652	5.402153618	4.003054783	3.094770008	2.909294965	3.874357545	4.113706257	4.486036372	4.385101701
GCAT	7.210417468	5.721911901	5.647938164	6.512429329	6.183975625	7.054953176	6.407166166	6.897646443	6.277808025	6.976982665	6.986420604	6.236593797	7.099976343	5.85669985	6.902153211	6.887530741	6.733494859	4.914123098	5.998415325	4.958801283	5.291658877	5.877361389	6.199479069	6.600478417	6.841502486	6.461519249	6.296527098	6.171275527	6.145156421	6.091362252	7.106834185	6.555135231	6.684441457	6.007560689	7.713258565	7.087175217	6.924044152	6.173214696	5.365573352	6.449064829	7.68203133	7.585812807	5.89683218	6.919631965	6.334147802	6.490439206	7.037817162	6.265916528	7.272692643
POLD2	9.038043871	8.65637487	8.940089808	8.188064288	8.528176696	9.415026169	8.36605012	7.631425457	8.89844874	9.236057161	7.490125332	8.710312725	9.906225431	8.608394215	8.169409278	8.00382863	7.482922009	10.80203152	8.31235358	9.283285171	9.620634645	8.829757545	8.716516017	7.814694316	8.360657699	9.061468771	9.415717761	7.768464421	8.120986893	8.531580403	8.13299868	8.525536202	8.957772293	9.260470879	8.589437759	9.329435459	9.263665278	7.848026771	9.147474137	7.764646858	8.923056946	8.828714417	8.330101419	8.855137149	8.572959465	8.231039747	8.84500399	8.896899259	7.87868765
CNOT7	5.673247461	6.130941183	5.959201785	5.577835619	5.457861861	7.179343789	5.61889696	6.345520731	7.164145439	5.763953652	6.247605405	4.6978218	5.602892853	6.587441984	7.62618583	5.567471372	5.416934051	5.660746835	5.122350342	6.089139879	6.92719684	5.705714825	5.680409848	6.999518784	6.16857206	7.601842525	6.049126838	6.587654064	4.792048557	5.71703578	6.468314566	5.83059299	6.856870621	5.771292367	5.777488159	5.879033332	7.531990226	6.157521235	6.765012697	5.292044258	5.484577086	5.994915461	5.994761496	5.938328625	5.569921192	6.27643444	5.498015266	5.592251162	6.327798205
ZC3H11A	2.307101443	2.31306585	2.393570073	2.413986464	2.43819229	2.326210419	2.390511478	2.484865634	2.502043814	2.297030546	2.310242012	2.297030546	2.337122511	2.34737657	2.488427429	2.400288555	2.339922382	2.321209425	2.476539094	2.310242012	2.297030546	2.36408432	2.332138813	2.483083226	2.311183572	2.352336253	2.326834986	2.352026502	2.365009937	2.363775721	2.323085728	2.323398337	2.364701429	2.348307105	2.311183572	2.297030546	2.509714093	2.417325807	2.391123434	2.333073856	2.420055368	2.383465425	2.38959332	2.297030546	2.321209425	2.309614148	2.408210161	2.350477286	2.431252132
MAPKAPK3	9.170182992	8.389445486	7.404673698	7.433989839	7.194740129	7.554397617	8.436724084	7.392009008	7.055841903	7.200355661	6.000907775	7.308281647	7.285776085	6.824394958	7.633521884	7.011158141	6.335811361	8.400500296	6.703783115	7.234531416	5.264207714	7.967362777	8.284677799	5.451394436	7.368725145	7.509456568	7.789078303	7.29476627	6.626191163	8.180288222	6.167327232	6.529414678	6.989272772	7.687340197	6.811462199	7.294792367	6.255935773	7.394031517	8.2604595	7.468025584	7.479558475	7.748586864	7.276883159	7.081487135	7.149620269	8.219315454	6.622232577	7.411065466	8.005360476
CYP4V2	4.269050079	4.770627478	5.286262665	4.994623063	4.951714245	5.376890515	4.545630187	4.532520908	4.864173293	4.78516535	5.057999846	4.355915852	5.216578609	5.570096297	3.922621836	5.189823186	4.403199729	5.088352511	5.974791556	4.195135693	4.288333297	4.381064012	5.612519092	5.573500856	4.609975431	5.8729658	4.147395048	5.976570434	5.126805495	4.3104329	4.678408492	4.450612312	5.787990386	5.04361645	3.883858043	3.794242185	5.479764886	4.529243922	3.539314323	4.087910357	4.822486539	3.929009864	4.710900231	4.816127846	4.4759959	4.8094707	4.344841008	4.063811021	3.324573093
SERINC3	7.267616358	8.443668727	7.874748248	7.593312226	8.199246372	7.491437468	7.900070976	7.579467444	8.657802248	7.811058502	7.546058003	7.390631321	8.291026132	8.490513562	8.016764021	8.243249375	7.608235493	8.479512696	6.765940955	7.881266325	8.107121216	8.54192081	8.487658335	8.584045995	7.652844832	8.712367101	7.720882307	8.49009912	7.464833296	8.435870714	8.110449225	8.165389528	8.394419966	7.719115408	7.169962251	7.695606215	8.250977746	8.19481429	7.919605422	7.249030289	10.56958537	8.437541541	8.37141455	7.359573006	6.997276478	8.316294124	7.316834777	7.102782611	7.911407576
GTPBP2	5.884116541	6.384903159	6.493635369	6.509241086	6.577429111	7.219397669	6.01771527	6.796794919	6.50747402	6.174916534	6.382436431	8.668610059	6.920515563	7.251100824	6.714583883	6.711243977	5.515840763	7.379365366	6.076673466	6.685792362	6.773544503	6.649404833	6.821718726	6.922895121	6.551832074	7.290029877	6.730043829	6.181405556	7.083298804	6.806973566	6.428930862	5.835097382	7.798380942	7.455466614	6.233183796	6.184284429	6.585286807	6.229674169	5.721774031	6.484888374	7.138521773	6.835467177	7.148413716	6.325680042	5.172680367	6.576501196	6.234806788	6.988600963	7.75320639
ZRANB3	3.425348628	3.015702006	3.002143604	4.05567778	2.98401397	3.162970898	2.638812233	3.512721503	4.256806946	3.011673767	2.771844899	2.806562022	3.845362424	3.399582566	2.959936815	3.029055216	2.694378554	2.790708549	2.858995965	3.276030761	3.933554516	3.664553391	3.065037567	3.196237152	3.142584728	3.98046616	3.164073287	3.485329246	3.077084738	3.145304575	3.001126705	3.368918237	2.864152834	3.880595121	2.813613069	3.267564416	4.322967338	2.783097614	2.955847063	3.18972689	3.685367973	3.482329146	3.660481812	2.811104422	2.672652797	3.429633738	2.92308025	2.945062479	4.252540033
TRIM29	7.343782698	7.301771629	7.81348358	3.259783797	8.520610266	9.536316131	8.003940533	7.862917689	7.791240959	7.420223949	6.426446622	8.249049214	8.880647908	8.716428703	7.63981623	7.904865262	7.347812504	6.063614477	6.806466181	9.043848851	6.930570286	7.349588973	9.173769315	7.09351919	8.313605239	7.652188304	7.193762561	7.196899612	8.035829489	8.035791783	8.226960186	9.011316099	3.737264596	3.845415959	7.612813004	7.592233087	5.748827447	7.36037019	9.273991059	7.622288258	6.334982449	6.621628916	7.953599364	8.260283575	7.015644091	7.718222331	8.470726139	7.168823973	6.331328043
INPPL1	7.158658194	8.108758021	6.672375163	7.25931782	8.006472758	8.086203554	8.293034922	7.86388927	7.450272538	6.994789993	6.813631784	6.95609194	6.444729703	7.220184452	7.846163878	7.493318845	6.721267645	7.405339162	7.819422905	6.962860097	8.491501382	7.887056975	7.43745416	8.232830372	8.618315062	8.303243713	6.655374011	7.539929754	7.797662873	8.59673943	7.092579764	7.180497626	7.714559341	7.586396013	6.635059989	8.006049261	8.922393338	7.916976089	7.401496826	7.210133486	8.947209985	8.415000456	7.349123447	6.700875691	6.842091626	7.727231231	7.827994761	7.414154428	7.347341996
ZNF804B	2.167841222	2.167841222	2.167841222	2.167841222	2.167841222	2.167841222	2.178232174	2.167841222	2.167841222	2.167841222	2.191008676	2.167841222	2.167841222	2.167841222	2.167841222	2.167841222	2.167841222	2.167841222	2.22076704	2.167841222	2.167841222	2.167841222	2.167841222	2.180723228	2.180225412	2.167841222	2.167841222	2.191995613	2.167841222	2.202923338	2.167841222	2.167841222	2.367037479	2.167841222	2.167841222	2.167841222	2.734412462	2.167841222	2.167841222	2.167841222	2.1788554	2.380059114	2.167841222	2.17785809	2.199250438	2.167841222	2.167841222	2.183457699	2.201822594
CTTNBP2	2.093060592	2.466325681	2.154926831	2.135210799	2.281888379	2.071954294	4.417207021	2.071601363	5.531385799	2.351239928	4.568923985	2.161501321	2.153167616	2.575042066	2.504011876	4.599807973	4.46134365	2.215785788	4.662259849	2.09513968	2.274043509	3.122920172	4.197669802	2.705124836	3.578436056	2.677983646	2.031045718	3.084796877	2.324010137	3.084848035	2.395851647	3.24853485	4.412424035	2.264040189	2.109138383	2.21599479	4.337230644	2.705893467	2.399181928	3.494603855	3.33412378	4.596844664	5.194340618	2.169018318	3.62836861	2.628681139	2.517868931	2.334292867	5.124332499
BAG2	4.888176771	5.414043402	4.428355697	5.249099339	4.016077978	4.232368495	3.193390628	3.759617365	3.819561668	5.151516878	2.815843114	4.616889755	5.179947582	4.589242286	3.646438003	4.503552682	4.036686418	5.185637403	3.087432984	4.761124782	3.907709082	5.182809964	5.137592948	3.710450386	3.51524232	4.693317121	4.25735854	3.800817374	3.507238005	4.040171466	4.544453985	5.07489504	3.162191255	4.884266618	3.106588232	6.321738327	5.64452098	3.647846164	4.544136776	3.495152122	3.333988026	3.476009591	3.950496165	2.910775402	3.615986656	4.885928439	3.865834218	2.782640279	4.801355468
RBBP9	5.99993668	5.894304317	6.024449847	5.46642053	6.573616838	6.662698455	5.446587021	6.830055585	6.438247351	5.722717254	5.366053339	6.162424833	5.688532988	7.280010003	6.255517076	5.877127299	5.227708048	6.0436819	4.913011319	5.898845593	6.445227589	6.188946004	5.868250702	6.093065583	5.732786702	7.97950682	5.371556714	6.895380383	5.183370022	6.134202235	6.124517576	5.832803287	6.653789443	6.171167693	5.642209067	5.575229851	7.958071821	6.167913806	6.369951108	5.820154575	6.380471834	7.000300465	6.143262094	5.117068972	4.966331216	6.743022866	6.107558126	6.259864712	6.354859727
LZTS2	6.370888863	6.518693223	5.405294409	6.054296339	7.373425115	6.679335489	7.031513045	7.773407081	7.285148514	6.445222451	6.686603905	6.806978286	6.584565885	7.132741776	7.211891352	6.468722823	5.967968879	7.128456602	6.729377359	6.498500171	6.865205429	7.156308659	7.278817298	6.793349693	6.808616473	6.417349118	6.321656621	6.825859827	6.944336066	6.50552761	6.926051825	6.891359872	6.472256621	6.233987906	6.654321834	7.376834041	6.960235204	6.394983878	6.93663677	5.651456885	6.393915936	7.014063884	6.778605818	7.521612857	6.141194114	6.830857813	6.435142503	6.414360924	6.60734593
PIK3R1	4.418954901	4.950746955	4.689211569	3.973145014	5.738050608	5.173573024	5.01499472	6.265315865	5.206823982	4.707598937	5.266829182	4.981646481	5.722262334	4.949135923	5.325922031	5.651531729	4.390572226	4.953476707	5.155153364	4.680565127	4.991646718	6.223740781	5.360682451	5.735696183	3.868506112	7.360705571	4.586073173	7.579260337	5.179655306	5.28420939	5.014699469	5.521905281	4.897591411	4.806561954	4.32088582	4.216492293	5.564417454	6.212441211	4.962978589	4.585094809	4.274632233	5.840882663	7.144672409	4.561310444	3.995590467	5.519934247	4.722070804	4.516197112	5.577491583
CPSF6	5.640592286	5.763685282	5.434516432	5.649117978	5.45787444	6.35898436	5.397872314	6.225998214	6.785163111	4.864798808	5.568890329	5.19938601	6.366271738	6.272080942	5.817012898	5.588191635	5.169166533	5.873130852	6.968403843	6.217013944	6.851478986	5.983805634	6.460057019	6.502381812	5.308692821	6.618943898	5.306145286	6.180332054	5.526161783	5.966185676	5.86283571	5.931067048	6.197071785	5.631417654	5.465277294	5.311635388	7.045579749	5.040480103	5.719533153	5.33001392	5.950212646	6.14972799	6.682720031	4.940561655	4.750240896	5.738428264	5.649612752	5.632800063	5.99277324
LRRC19	2.300139489	2.212447264	2.251158765	2.192081863	2.168545333	2.247584437	2.294372546	2.296815704	2.398963603	2.168545333	3.7199702	2.227209803	2.276005516	2.404668515	2.202546234	2.239707439	2.227327193	2.234933605	2.488639195	2.308080155	2.283205771	2.191961065	2.168545333	2.427526788	2.168545333	2.565553473	2.249661116	2.348523221	2.260792213	2.241681418	2.204341481	2.222976309	2.312360061	2.192323425	2.282083503	2.257589432	2.368257254	2.183962036	2.44614179	2.193651168	2.253114485	2.247584437	2.232364384	2.275441219	2.218137033	2.286230795	2.363116807	2.477385335	2.248046224
ENTPD1	3.419055387	5.421646556	3.893201578	3.61650305	5.283068422	3.360475721	3.809477758	4.494747486	4.092315035	5.783723742	4.07214947	5.091574579	3.420503884	4.770784582	4.186937563	4.840275909	4.876983787	4.36521952	3.164012309	3.365323973	4.904941716	5.67703201	4.648794714	4.41992737	3.818519656	4.197028775	4.726540138	5.134001538	4.391823569	3.938024804	4.615405745	5.396971939	4.549559398	5.529309489	3.342397107	4.07886775	5.794526676	3.503508461	3.945396011	4.375192948	4.31076932	3.608753236	4.599011601	3.711922107	4.944193666	3.925905033	3.976725	3.473142512	3.727010563
UPP1	6.784168511	6.402469938	7.115015457	8.203845528	6.347704147	6.891373465	5.121333451	4.681981687	5.823499178	7.472998141	5.242174556	10.02601764	7.454037687	7.15597039	5.319587745	7.333265129	6.768757358	8.920730818	6.992025606	9.160863155	4.847947851	6.983748874	7.193939588	5.989316708	7.971875652	6.137311814	8.807511546	5.508007522	7.19518599	8.165027983	6.183162195	6.639755595	6.386718003	7.12737833	5.483046443	5.018722982	4.642162685	7.214287451	6.588117235	6.345845551	6.541286914	7.093868228	7.31409487	6.225798446	7.116241741	6.27959681	7.525148299	7.537075008	7.4594683
BCAR3	6.800922248	7.357586582	6.808449575	6.906962523	5.274425398	6.51928918	6.359403104	5.945204473	5.22361262	5.511477877	4.895727889	6.21555078	6.114905586	6.583910453	5.698981739	6.31274431	4.735716292	8.390200102	5.169868012	6.299900168	4.058604842	6.473556339	7.075800949	4.42836028	5.837341865	6.186554908	6.58975187	4.635913857	5.442765816	7.60305366	5.807209273	4.599173528	5.409542602	7.39379437	5.115134633	4.5632669	3.674061566	6.406883202	6.800716185	6.686926878	6.717094282	5.005230328	5.653061647	3.746136652	4.491892188	6.230356729	6.015743217	6.01256159	5.805472761
ZNF568	2.840608505	3.711690889	3.400923812	3.451513457	3.556123992	3.478619495	3.170529124	4.265373926	4.193853627	3.259510077	3.20228111	3.271066197	3.400071507	3.549492809	3.084704559	3.528504126	3.274354462	3.465333881	3.669634842	3.120207591	3.8383307	3.841931837	3.531498548	4.469541552	3.062449425	3.989084963	3.017410566	3.793004798	2.835214018	3.785230476	3.778122584	3.28857668	3.825714492	4.426594959	2.88212557	3.248625192	4.605695999	3.07748945	3.74505027	2.961107783	4.138724785	3.42474988	3.817510214	2.833410568	2.895494539	3.512532647	3.326620781	4.107024357	4.421187693
SPTAN1	7.784687054	8.765677643	7.519677224	8.606498003	6.047272886	8.212089347	6.71556213	5.81020104	6.982365982	7.435977654	7.278783218	7.667631876	7.862764142	7.659874601	6.971449087	7.918132634	7.038923341	8.228215118	6.632153538	7.702207189	8.56658919	8.3882273	7.685220253	7.276500916	7.034697382	8.142136199	7.271875184	6.839647753	6.915941295	9.389138897	6.702082771	7.40504767	7.620543338	8.112593371	7.123743557	7.853144815	8.146857597	6.087193326	7.702033645	6.984337563	6.850226004	8.161028469	7.914338684	7.531166446	6.851292854	8.027267328	7.500142247	7.021109746	8.031428874
ZEB1	2.897936079	5.045799357	3.483540712	3.375275211	4.520826998	2.710905417	2.698913307	2.700899493	3.2041834	4.425721361	4.018848218	3.45479803	3.930147671	4.78835982	4.643679944	4.686582198	4.45706439	4.331606839	4.26417902	2.949578311	4.652555353	5.255618662	4.763058855	3.840936897	3.042633159	3.714679295	3.839298122	4.270150053	4.235952102	4.19759729	4.936640636	5.304519497	4.035996763	4.968516019	2.927307125	2.940177812	4.257100415	3.590136608	4.13261031	4.288789362	3.70614083	3.239041852	4.690997222	2.570190551	3.404701606	3.95509427	4.145867521	2.819047461	2.945877541
VPS26B	6.526842745	6.61067962	6.228807653	6.628491554	6.919787023	7.631767919	6.829997909	6.8189424	6.599504506	6.162245895	6.099543839	5.133587448	5.880786298	6.11211475	6.641447967	6.497029364	6.130797692	5.437267182	5.961034027	5.940340774	7.191435938	6.663898294	5.739092143	6.496811318	6.707397238	7.111211913	5.567687236	6.679579898	6.999448519	7.027291906	6.945306334	6.708878915	6.873035133	6.15557486	6.250697837	6.515119603	6.685601919	6.726892498	7.090161309	6.0155849	5.482130094	6.934495018	6.604636031	6.148029085	5.976918179	6.830780766	7.045254113	6.527051141	5.941251685
SPOCK1	4.605288211	8.070658786	5.036892331	5.275903302	5.822184	3.745132577	6.732991031	3.169429813	2.365333991	6.290267591	5.040200211	7.854972327	2.97230991	5.869430128	5.256641477	6.230262263	6.827828203	5.458449858	3.574074204	2.998199993	7.973130685	7.958072561	4.704797584	6.442537193	6.415874542	4.497870148	5.043174558	4.411613743	5.316683066	6.095352466	6.200148819	5.601271105	2.505718222	5.209779221	6.904971445	8.067766836	7.672953389	4.420032045	7.056735338	6.702320373	2.285570823	3.14913758	5.434400765	3.147208312	5.466027377	5.632137859	4.454833881	2.301754848	2.856745284
AGTPBP1	4.851809638	5.502105718	5.016078576	6.514019371	4.575631167	5.299152171	4.118596277	4.932028737	4.611089264	4.010375144	4.246000734	4.608661345	5.812161733	4.724346852	3.617764911	5.564608404	4.637506618	5.675251925	4.114056121	6.324662142	6.572094193	5.325228365	5.411585239	5.524981844	4.723459592	6.121512888	4.025848431	5.130031661	5.370443629	6.536674518	3.854919265	4.452259694	5.611299188	5.950199217	3.914439251	4.758439117	6.389298338	4.367661918	3.670163983	4.728454472	5.197662945	4.966140572	5.110213678	4.305965199	4.087155271	5.167476646	4.869431403	5.110044455	5.551325403
PACRG	2.381907554	2.58166541	2.51635927	2.381907554	2.666022668	2.58967104	3.120659135	4.305255661	4.017049276	3.018098553	4.187351356	2.574458448	2.381907554	2.619753069	4.339905325	2.733094181	2.874569435	2.428202428	4.652653752	2.407218307	3.20347116	2.72332759	2.684544604	2.638569325	2.694523416	4.274457351	2.381907554	3.985087882	3.944480597	2.457744273	3.688926327	2.829525569	6.194060531	2.508425537	3.046035184	3.50360049	3.792735386	3.699964302	2.499312016	3.003514774	3.866053444	2.886199862	2.497390777	5.334992923	4.339777147	2.793879607	2.562710802	5.292140195	2.381907554
PYGO2	8.748327916	7.227817269	7.470178482	6.780941671	7.892942031	7.73630303	7.181182896	7.275380753	8.108319715	6.723047295	6.565407816	7.002855951	7.88955675	8.07875978	8.073381237	7.38035577	7.131306323	8.232494414	7.729120862	7.306835216	8.765551419	7.274302224	8.54700391	7.328061048	7.476132769	8.473737786	6.685240991	7.252479676	7.767942015	7.832998606	7.972934119	7.003175428	8.220280078	7.454085929	7.057090746	7.596676162	8.144833804	7.116910876	7.32047449	7.413794705	9.101888144	7.961011014	6.643140821	7.415461257	6.953895637	7.472735067	7.389538005	8.287515685	8.421762397
RBM10	7.595182897	6.308444668	7.456367519	7.210074185	7.488353084	8.342546021	7.30174201	7.473120108	8.628561335	7.809476876	6.497218775	5.680922939	7.395598155	8.478405512	7.254347118	7.12731953	7.078738362	7.430531689	7.690608882	8.148188619	8.663770697	7.795507668	7.939151683	6.325674554	7.641743528	7.859797416	7.375219227	7.112337863	8.080576965	8.140381111	7.575441911	7.252717792	7.907976348	7.936668146	7.481683432	7.982180923	8.179135322	7.010425003	7.766755328	7.129056166	7.203011467	7.815136104	7.545933795	7.013983682	7.316560684	7.246919927	7.725395692	7.857537567	7.747399165
NUCB2	5.075183621	6.925268372	6.767510331	5.153299173	6.83213305	6.436641281	4.572402553	4.851359408	6.331997889	6.057154365	4.657616892	6.02320184	5.976812871	6.937368284	5.548676326	6.035780234	6.053284018	6.687286452	5.759962931	5.734043333	7.696846881	5.666248626	6.207232262	4.691757401	4.523738704	7.322241082	5.645788514	6.650522282	5.112930138	5.719887372	5.281777019	5.549650321	7.072627886	6.264651944	3.90554268	6.877400482	7.044721235	6.304003124	5.565659119	5.409332302	6.029372465	5.672787164	6.492329217	3.55941316	5.251328298	6.426801542	5.332902645	5.949561817	5.364179725
HIBADH	8.258291613	7.391697523	7.227325809	7.904839397	7.826264995	7.930807927	7.461011071	7.320267947	8.587105381	7.377549205	7.347220282	6.991996179	8.607702652	7.336263441	6.938023726	7.036690952	6.795342543	7.506667464	6.97108903	6.986993014	7.400225615	7.530474271	7.493973094	7.132314941	6.912001615	8.497980206	8.26264825	8.219714592	6.411330144	7.002976745	6.74792407	7.590482339	8.689670676	7.111867996	6.843440632	6.87697504	6.944343947	8.278283624	8.074475582	6.494175519	7.632458133	7.568185702	7.123436855	6.854924234	5.838981399	7.831178682	6.95249851	7.837211712	6.896128865
GPR108	6.762216755	6.332096668	7.848616373	6.953490508	7.455650993	6.790475365	6.622900906	6.08633901	7.360080998	6.45103758	5.792501988	7.183057325	6.751384885	6.982258658	6.594666837	7.114113917	6.531784311	6.730669783	6.507711839	6.494638138	6.529211238	7.399563874	6.954734103	6.94055434	6.433534131	7.820592486	7.058248137	6.780638301	7.618277409	6.487219096	7.008724314	7.385136149	8.450196199	6.918873902	6.152060938	6.891422633	5.518976606	7.210892637	6.142793417	5.904170089	7.269465272	7.125206956	6.688494473	7.329692999	7.141119275	7.112127368	5.818429339	6.687105862	6.812742966
ZNF595	3.959384323	2.86893881	4.037045107	3.600209585	3.746346823	4.379330246	4.075401437	3.28166704	3.586026437	3.168629237	3.951954	3.259871506	4.180057561	4.674494816	2.385798568	4.016042226	3.499322234	4.275471397	3.988701946	3.896475578	4.545271529	5.487218543	4.268395482	4.498442722	3.177521257	5.740192467	3.316889297	4.616162965	4.058641802	3.601507218	4.169798965	3.909386869	5.050823827	3.343601805	3.773734334	3.885168626	4.427102129	3.349112116	3.960887354	3.236861875	4.340282201	4.212218512	3.773420319	3.698165113	2.920447787	4.17640374	3.571335186	4.084545654	4.354702629
ATOH8	2.713086053	3.118721633	2.563616485	2.807053837	3.952695691	3.482668979	6.314842635	8.45002037	4.312148277	3.682082574	4.244269629	4.160742777	3.683968266	3.147558629	3.333720876	2.832075768	3.69372135	2.782847313	3.524463097	2.716108005	2.758335208	3.134066983	3.080264457	6.689791331	2.864073952	6.544739586	3.559022871	3.827086901	5.906499728	4.488757086	4.603795204	3.65838903	3.331381162	2.993720513	5.314763812	6.791306498	3.591198669	5.572266815	2.592249425	2.877706726	4.183447891	4.31078482	3.651314626	7.394955659	5.418612673	3.407500681	2.940051863	6.584616499	2.635480545
OR11H6	2.202497202	2.202497202	2.202497202	2.202497202	2.202497202	2.202497202	2.202497202	2.430766599	2.202497202	2.202497202	2.202497202	2.202497202	2.325275959	2.30653982	2.202497202	2.202497202	2.26956282	2.202497202	2.386786188	2.202497202	2.202497202	2.202497202	2.202497202	2.293434742	2.202497202	2.37073186	2.202497202	2.202497202	2.287280927	2.202497202	2.202497202	2.284636083	2.202497202	2.202497202	2.202497202	2.202497202	2.202497202	2.202497202	2.202497202	2.202497202	2.28021796	2.202497202	2.202497202	2.202497202	2.202497202	2.35521232	2.280365434	2.202497202	2.202497202
SEC24B	5.666382673	5.604542153	5.727697811	6.086315471	5.537007654	5.642921546	5.252832388	5.807012918	6.745694378	4.835868022	5.397062307	5.472851307	7.055104094	5.721805733	6.121783554	6.016448783	4.881009959	6.143838116	4.948795686	5.830129256	5.939302642	6.19269626	6.777928284	6.262746882	5.027090115	6.704551345	4.949709557	6.009192725	5.680822906	5.987208894	5.930403046	5.688093041	6.369216547	5.623560697	5.069167052	5.442841609	6.03349035	5.539500209	6.324779249	5.620798054	5.994040527	6.034425865	5.839765247	5.263591726	4.491200251	6.29305842	5.320659165	4.926143964	5.570223037
ZNF407	3.247139836	3.631945048	3.520706181	3.441178624	3.21559786	3.861200483	3.057538826	3.34377005	4.215804071	3.055841309	3.140701094	3.028104953	3.710177794	4.344915201	3.467464206	3.446959838	2.858828797	3.858998373	3.092460797	3.909696445	4.237158947	4.161318833	4.149704247	3.61148087	3.148280708	4.460904765	3.183258217	3.384764863	3.520937823	3.967191983	3.434339673	4.086710452	3.801477318	3.611665121	2.715901207	3.190186543	4.836782518	3.575354936	3.419933952	2.90272336	2.985506331	4.019061638	3.894126664	3.152814828	2.980920487	3.366452595	2.970134978	2.781219052	3.857920888
MYT1	2.486919593	2.610281024	2.484351365	2.467546789	2.652754992	2.574207454	3.050839494	4.135972053	3.923569687	2.477480575	2.464365223	2.489625605	2.487204672	3.933283619	3.785006061	6.869595675	2.577962356	2.494597266	5.181327665	2.54175724	7.22529028	2.552018272	3.61586727	6.237595736	2.500964612	2.645228491	2.503926559	2.774866591	5.791562406	2.510113114	4.618852741	6.62238194	2.464654744	2.482350724	4.245016453	2.508990235	4.511341464	2.481492466	2.71685453	2.941770903	4.119860107	2.597386462	3.389233674	2.731153215	3.693594274	2.537770216	5.679766195	2.468268906	3.684462635
TP53I13	6.383316425	7.556037872	6.987816652	6.501778985	7.950348088	7.521380953	7.353893942	6.659838769	6.593238065	8.066626939	6.532015623	7.894832479	6.972894375	7.520140358	7.259363707	7.294654372	7.109994741	8.068196862	7.909242204	8.714681965	7.206060687	7.564893928	7.111206175	8.325675787	6.139091832	8.099815183	7.566812818	7.385538651	8.506723023	8.381340764	7.851521618	7.545923472	8.439395297	7.286605748	7.525606604	9.011360137	8.093530422	6.833951209	6.769653769	6.32942382	8.494189566	7.519857494	5.407768285	7.465000646	7.943378412	7.022995173	7.081999999	7.893582304	7.483032868
IMPACT	4.138802502	5.273150046	4.640796127	5.274533542	4.513669143	4.928527647	4.246460331	4.913514179	5.454284727	4.348304441	4.251546399	4.95128313	5.831723514	4.82524647	4.964230926	4.366047198	4.654747473	4.972337025	4.014212864	5.311851927	5.314458675	5.624619447	5.355496696	5.486230543	4.400913113	6.371165672	4.979981378	5.124375659	4.670366043	4.62552152	4.536338599	5.028255146	5.185260673	5.497957859	5.127875773	3.331481715	6.049617002	4.813836836	5.413455774	3.669302401	4.844054251	4.575114476	4.647619385	4.211662627	4.619857547	4.971882401	4.424537872	4.594252315	3.360339587
ANKMY1	4.227724413	3.969723062	3.829426429	4.362104872	4.730201817	4.470731221	4.237042149	4.973146207	4.526580379	3.750734985	4.155058284	3.215290086	3.964866922	4.088188847	4.419727191	4.49075188	3.428451068	4.009647558	4.188948924	3.905340996	4.900870444	4.432292673	5.224360626	5.381948237	4.582359095	4.815247918	4.260097292	4.144565646	4.583410121	4.953577256	4.305785804	3.843110757	4.53050398	4.566412094	4.194832794	3.590585953	5.084609808	4.612337872	3.693412581	4.075566604	4.434184605	3.873883945	4.85602259	4.148351083	4.324784282	4.307874407	4.276985232	4.01541928	4.251742013
CPO	2.186357399	2.494740683	2.611819335	2.14546061	2.228984751	2.14546061	3.86281839	2.36768015	2.14546061	2.462019891	2.350912529	2.232453799	2.14546061	2.708989174	2.684226997	2.347859951	2.14546061	2.33480458	2.379980086	2.301401035	3.536890356	2.341952179	2.411936163	2.14546061	2.203212619	2.74165111	2.475327412	2.701312728	2.901956997	2.253542851	2.74309425	2.644344209	2.30614618	2.344909477	2.14546061	2.337668416	2.838039412	2.359377911	2.272091152	2.14546061	2.246236635	2.369183874	2.2700048	3.90255151	2.194997312	2.294819132	2.196963979	2.218400006	2.14546061
JAKMIP2	2.286090692	2.832195279	2.370680779	2.290641477	3.252929025	2.582412712	2.714909924	4.073476575	2.329688185	2.486558036	2.3533918	2.276939699	2.275449494	2.344481393	2.320248845	2.909699168	2.700519772	2.300059854	2.740200151	2.419289424	4.1163664	3.088618305	2.366756404	2.301643072	2.344599043	2.750739623	2.432747183	4.161825835	2.458058051	2.492851587	2.390916194	2.406695394	2.951007789	2.5744922	3.674586891	2.457627776	3.500687221	2.863722223	2.313996936	2.28325355	2.334559453	3.037970772	2.698298139	2.491281133	2.944069579	2.991715175	3.218681003	2.321567413	2.536859426
FGF6	2.65854858	2.513981016	2.513981016	2.513981016	2.513981016	2.513981016	2.513981016	2.513981016	2.513981016	2.513981016	2.513981016	2.513981016	2.513981016	2.513981016	2.513981016	2.513981016	2.513981016	2.513981016	3.148096581	2.513981016	2.513981016	2.987625322	2.767970412	2.513981016	2.513981016	2.513981016	2.513981016	2.513981016	2.513981016	2.513981016	2.513981016	2.513981016	2.513981016	2.513981016	2.513981016	2.513981016	2.513981016	2.513981016	2.743056452	2.513981016	2.513981016	2.513981016	2.513981016	2.513981016	2.513981016	2.513981016	2.870686613	2.513981016	2.513981016
CYHR1	4.954424472	6.453490069	4.93180068	6.452930234	6.567361396	6.423046765	7.133132326	6.645924767	5.906795759	6.221267628	5.191949549	6.033816502	5.598358431	5.957346692	6.944311361	5.891011755	5.671407489	6.211798899	6.295189735	6.189676021	6.72549578	6.394467835	6.317978269	5.649496247	6.643221832	6.052742989	5.541240162	5.476120124	6.457659396	6.295984349	5.65847747	5.549857816	5.720398367	6.442938722	5.792918911	7.252074358	6.143543981	6.307800638	5.930244695	5.432022591	6.162475239	6.909965882	6.488321453	6.393931075	6.256745019	5.423737214	5.038895965	5.923724389	6.35042823
TSNAXIP1	3.241654948	3.110048057	2.964511172	2.65583622	5.114174133	3.585617024	3.050998884	4.12701549	3.271870102	3.5372473	2.478936522	2.873491022	2.488023059	4.030872547	3.28331519	3.365436663	2.845575707	2.911732911	4.260240755	2.610264044	5.536961893	3.23030137	4.532145158	3.54626746	3.126459621	3.860333359	3.166912352	4.097818071	4.89173925	2.853030837	2.958738191	3.411794995	2.930299069	3.522958371	3.425183898	4.259939966	3.524559185	2.882036518	2.614195999	3.383242581	4.665897853	3.326248753	3.249192832	4.072372604	3.338313285	2.808286872	3.33012342	4.05048319	3.224974767
CST1	5.073491103	5.810744129	2.375331138	5.06929813	7.761191166	3.288634824	7.366657621	2.847444681	6.735983508	10.31899137	9.090226976	8.677086184	3.575548035	7.988420744	7.902594599	6.964976218	8.248204243	5.973306786	4.77973261	6.727540292	3.39664413	9.619258625	6.228075395	2.729959445	8.899541247	2.837359154	3.207515162	4.658339598	6.897644485	2.225904031	6.67482114	4.222722283	7.745437973	3.740826089	6.271824268	11.28922565	13.76039215	2.84348679	6.528733812	9.330989838	3.627452242	4.41737737	6.768603526	2.449723877	9.74358426	5.401490728	8.816577446	9.841779833	4.549573506
KERA	2.197897258	2.463468425	2.253160279	2.236545527	3.082554162	2.263641036	2.197897258	2.197897258	2.197897258	2.437939414	2.197897258	2.246685128	2.243434931	2.538307153	2.226078592	2.385046754	2.270501073	2.305853995	2.300222821	2.197897258	2.197897258	2.596347495	2.31499358	2.197897258	2.197897258	2.197897258	2.297801674	2.260434684	2.197897258	2.197897258	2.256623882	2.6759221	2.197897258	2.197897258	2.197897258	2.970493058	2.365413301	2.68230193	2.269320991	2.317608891	2.197897258	2.197897258	2.596529256	2.197897258	2.252562135	2.22668954	2.197897258	2.197897258	2.197897258
FXR2	6.717667585	6.157303452	5.788898889	5.781585519	5.890170209	6.538930028	5.184955796	5.33395138	6.018684002	5.657018211	5.214667475	5.410924041	5.788937243	6.646215867	6.530550945	5.174409172	5.273163831	6.510235127	5.224178529	6.245059564	7.590706077	6.035589953	6.753236896	5.399343478	6.009856855	6.960776968	5.961596381	5.19746948	6.159183102	6.908355252	5.409342909	5.946383671	7.014455419	6.354273675	5.672615996	6.361288621	7.952457611	5.90511993	5.303716247	5.21900388	6.912327479	6.219750713	6.242265511	5.98674782	5.345953864	5.618548127	5.422402951	6.150776031	5.661024258
TINAG	2.404263861	2.445327486	2.404263861	2.404263861	2.404263861	2.404263861	2.404263861	2.404263861	2.404263861	2.404263861	2.404263861	2.562891071	2.455604769	2.404263861	2.404263861	2.404263861	2.404263861	2.466333972	2.692441381	2.404263861	2.404263861	2.404263861	2.404263861	2.404263861	2.404263861	2.404263861	2.404263861	2.404263861	2.404263861	2.404263861	2.404263861	2.404263861	2.404263861	2.404263861	2.404263861	2.404263861	2.404263861	2.404263861	2.404263861	2.404263861	2.404263861	2.404263861	2.404263861	2.404263861	2.404263861	2.404263861	2.404263861	2.494673249	2.404263861
CAPN14	2.319709058	2.67452288	3.163004659	2.351286337	3.025114068	3.056303468	3.470194	5.482551787	4.86121157	2.242607917	2.832560788	2.429413826	3.039139	2.981000877	4.919737448	3.553802096	2.657460724	2.366674243	3.475069517	2.344308132	2.37341614	2.450711925	2.645545793	3.36826355	2.498416545	3.407126564	2.357391646	3.160168181	4.240860451	2.260482813	3.118597077	3.642442464	3.816449104	2.309713254	2.953541459	2.427151554	2.434602207	3.507955913	2.746574275	2.77167606	3.041756384	3.267946028	2.572283455	2.564766435	2.491107076	2.473307957	2.307977792	3.400970755	2.904384528
NICN1	3.36646495	3.36646495	3.36646495	3.36646495	3.36646495	3.36646495	3.36646495	3.36646495	3.36646495	3.36646495	3.36646495	3.36646495	3.36646495	3.36646495	3.36646495	3.36646495	3.36646495	3.36646495	3.36646495	3.36646495	3.36646495	3.36646495	3.36646495	3.36646495	3.36646495	3.36646495	3.36646495	3.36646495	3.36646495	3.36646495	3.36646495	3.36646495	3.36646495	3.466393702	3.36646495	3.36646495	3.36646495	3.36646495	3.36646495	3.36646495	3.36646495	3.36646495	3.36646495	3.36646495	3.36646495	3.36646495	3.36646495	3.36646495	3.36646495
RNF44	5.548199607	6.199112922	5.849763446	6.705252878	6.959811808	7.33248936	6.390074008	7.079546208	6.822473817	5.322073832	6.682303407	5.561689467	6.3638235	6.914321763	7.68248007	7.015442939	6.406358738	6.470970132	6.825774161	7.001397708	7.170598936	6.647985058	6.74910038	7.649875481	6.618722481	6.420869726	6.418410664	6.940151015	7.471529379	7.68188593	7.812706099	6.894407806	6.629372364	7.004981081	7.406046663	6.111072244	7.473225071	6.59818349	6.892238159	5.963512222	6.311997282	7.265381654	6.986950433	6.896169076	5.636732122	7.051346221	6.589505742	5.334030405	6.921857551
LY6G5C	3.464507453	3.838577418	3.350365585	3.602329346	4.361177786	3.898685127	3.697247353	4.276447107	3.470264515	4.052161767	3.394849951	3.14422136	3.346509969	3.969426794	3.442794816	3.447587129	3.464000478	3.255438537	3.403360704	2.698692372	3.455271281	3.47270702	3.971444151	3.900438365	3.255715691	2.680045215	3.519859318	4.093807661	4.884832151	3.790893035	4.329447101	4.869276833	5.481552315	3.565920594	3.987949807	4.312359112	5.539955626	3.275690607	2.878039026	3.445331915	4.275074283	3.867311562	3.555860642	4.5198381	3.817442599	3.680116765	3.950910236	4.211616506	4.609429282
CD44	8.634916606	10.1902259	9.079687552	10.96758874	7.454239713	7.874012463	7.688949033	6.91571267	9.290607921	8.648757178	5.131223597	9.546020827	9.049720138	8.902048347	7.007991838	6.383073283	6.914214122	10.19853208	5.93841025	10.1730543	6.001878737	9.223157215	8.815831416	6.584399495	6.628853139	7.951141876	8.855101594	7.944687263	7.386814073	6.086031354	7.884759838	8.353276906	5.57092174	9.684350686	7.572100065	9.677907032	7.715032318	5.446031741	9.344722025	7.228876614	6.858694645	7.021726711	7.691339248	6.902826652	7.964492631	8.766503307	7.207395035	6.493160747	8.165645512
SERPINB11	2.27811293	2.38835664	2.171478715	2.727719668	2.153743561	2.153743561	2.474536397	2.790393859	2.153743561	2.153743561	2.153743561	2.153743561	2.23876913	2.225807611	2.206632384	2.153743561	2.153743561	2.153743561	2.322038627	2.153743561	2.178636514	2.460662321	2.179285306	2.19604315	2.174216267	2.173955791	2.21776769	4.045641538	2.250007184	2.153743561	2.297354459	2.172913377	2.153743561	2.153743561	2.272321732	4.790005398	2.153743561	5.628487956	2.221542489	2.179933781	2.153743561	2.332824704	2.153743561	2.153743561	2.153743561	3.951888075	2.172000591	2.153743561	2.153743561
CACNG2	2.271481099	2.26752938	2.26356826	2.250795677	2.250795677	2.250795677	2.250795677	2.250795677	2.271809986	2.250795677	2.26472456	2.250795677	2.271645551	2.268353428	2.288985961	2.269012374	2.273124885	2.250795677	2.374779644	2.264559423	2.268682934	2.268353428	2.250795677	2.250795677	2.265549997	2.265384943	2.266375026	2.250795677	2.279192823	2.26488968	2.250795677	2.250795677	2.265054784	2.250795677	2.280174732	2.250795677	2.250795677	2.262411156	2.267364521	2.269671058	2.250795677	2.250795677	2.250795677	2.274602906	2.324887151	2.250795677	2.250795677	2.250795677	2.250795677
ZNF687	5.307130901	4.963043522	5.918082764	6.116009145	5.850937241	5.944324495	6.464688212	5.259046482	6.826298036	4.444523331	5.604326947	5.117236117	6.05959652	6.56887611	5.931795957	4.963862326	4.788934645	5.968808863	6.12111253	5.820259262	6.272841873	5.998638403	6.941206343	5.811930728	6.210350674	6.699185597	5.31297506	5.621197147	6.012673122	6.249926951	5.998923597	5.761928896	6.504511472	5.833594573	4.739565753	5.070267856	6.594878154	5.452567894	5.724956813	5.667164692	6.767889572	6.518523698	7.266737789	5.212862963	4.709452986	5.551306392	5.291314309	5.991952084	6.238611171
JAK2	4.334707846	4.950596976	3.952568827	3.871644145	4.478295826	3.582556891	4.345741552	4.291138403	3.557612378	4.433396377	3.575993554	4.387600091	4.754309382	3.580348691	3.754576791	4.059366668	3.50759898	5.352976893	3.462603604	3.86513308	2.87259461	4.567296149	4.213425076	4.185940073	2.898020482	5.577962902	4.39723219	4.501388118	3.884996421	4.405061233	4.282662866	3.639677442	4.728435786	6.05744384	3.241882521	2.830365613	4.758289552	4.006482492	3.920937273	4.29564555	4.679300312	4.345442434	4.188444767	3.242590069	3.546388813	5.07437863	3.26563003	4.481438405	4.55883126
PDCD6	4.05612941	5.270945786	6.022267255	4.330325945	5.288347578	5.386578135	5.902769709	5.690799968	4.824869463	4.061865918	4.52110666	4.342198786	5.610242103	4.810356205	5.553257905	5.08794306	4.036061203	5.205356254	4.212927671	4.743529285	4.808025153	4.544622449	4.566327432	5.763607071	4.560158688	4.772323198	4.562195927	6.578545129	6.148115492	6.752526183	4.409739601	4.638273741	5.224803336	4.481472999	4.470469122	3.842881084	5.270905264	4.416717483	4.877666905	4.484453501	5.814202202	5.897887141	4.51026092	4.034744873	3.780468567	4.31206213	4.91335615	5.576113652	4.676858665
DGKQ	6.629818214	6.886153622	6.14514248	5.861111764	6.206068406	6.642584649	7.16320746	6.699275075	5.789096097	6.21620306	5.860379968	5.112598242	7.074943488	6.560587162	6.12036466	5.725419441	4.55435288	6.655187551	5.843520556	5.777210306	5.890399634	6.425884036	7.35034079	6.4310175	6.483112737	5.918069092	6.558510631	6.615415563	7.433303696	5.932463565	7.841694161	6.550098346	7.130552724	5.575019155	6.670748308	5.236460512	5.868565385	5.954712807	6.258453053	5.642457019	7.023194989	7.351147761	5.797120129	5.956705613	6.443090715	6.661042684	5.919297742	5.64107924	5.901424786
PRKAG1	5.448064711	6.480794286	5.62547014	5.427638423	6.200988818	6.425835651	6.111597384	6.493235549	7.271652075	5.909758127	5.611380682	6.305264753	6.179949196	6.495785257	6.09321828	6.129978092	6.015274792	5.719179874	5.113218067	6.445250693	6.511252674	6.498843806	6.353838908	6.424081328	6.233605355	6.898714457	6.261777258	6.840066953	5.791072361	6.093523005	6.138019132	6.101134924	6.361423997	5.669263727	5.787011194	6.410133871	6.657193488	6.192373863	6.198623338	5.09889088	6.057629056	6.389159993	6.617463224	5.912409472	5.362324949	6.224055491	5.677945659	6.031571208	6.328863606
FBLN1	7.742138985	7.374759081	7.160087349	7.226322849	10.14469537	9.246392705	11.5841905	10.38712295	8.717995075	9.516047699	13.07890883	7.764639347	9.690294761	9.697944467	11.50167478	8.959339235	11.21468572	5.308170064	11.04081579	5.741870443	6.967483052	9.649907342	9.395109043	7.196996626	9.661697649	11.22425523	8.896449515	8.062805089	9.683564513	11.01989822	9.763978165	10.59013512	13.29698056	8.150635801	8.877559182	8.591741285	8.342080874	10.0281503	10.32555956	10.69438592	9.545065676	12.14043125	9.672988595	5.99046361	9.979749525	9.934211036	10.39196869	11.58997162	9.856102527
ABCB8	5.786404514	5.835405623	5.476440076	5.728878729	5.171602057	5.168427631	4.293390874	4.559819543	5.79661517	5.561789004	4.136890063	5.987102701	5.333483668	5.354721243	5.108698866	4.784320808	4.493383982	5.057235602	5.036085012	3.987424252	5.573122872	5.757220058	4.717111453	4.318533603	4.964555441	5.643657692	5.774949448	4.943944247	5.460220095	6.461758292	4.779161696	5.371334065	5.344131891	5.588425655	4.547645195	5.675998932	5.470094402	5.781727978	5.465978649	4.654172546	5.459893836	5.064302639	5.25488127	4.769408371	5.366485981	4.596047324	4.530792503	4.880589281	5.300373273
CCL19	3.270631911	6.646203213	4.048798191	3.754866401	5.47236417	2.251748777	3.098432782	2.147269748	4.179609048	9.130269345	4.266750089	4.016351322	3.648225711	2.934417617	6.885277394	6.028888823	6.597579103	7.011846257	3.203138105	3.841809857	3.536760889	6.837910149	6.296604758	2.581011295	4.601162073	1.913616439	6.230477058	6.362293355	5.257006263	5.978848354	3.263102555	7.125247029	4.161995857	7.922267821	2.242953502	2.513059341	4.777981498	4.155063866	3.230447085	6.799788634	1.913616439	3.330118117	6.698908224	2.683448835	5.051452866	3.477461553	6.718964208	2.027364421	2.807017918
NUP50	6.411135672	5.662211468	4.921948201	5.892287411	5.282628332	5.656237	5.1709044	6.6260127	6.755262444	5.173662363	4.929035827	5.737831775	6.586618087	5.426120756	6.119376388	5.58585442	5.374786763	5.980681655	5.694992163	6.282571842	6.235377284	6.094631311	5.946804673	6.195572494	5.154559475	7.752440951	5.242967961	6.109831121	5.500144592	6.375928998	5.848287997	5.692743298	5.543649405	6.182264356	5.370821289	4.807938394	6.480399424	5.198239199	5.299922263	5.56039059	6.206754712	6.435872546	5.395921786	5.247795087	4.372408433	5.807875881	5.611519719	5.384359512	6.392111913
PPP3CB	6.431559824	6.875616277	6.37709067	6.803769483	6.784253785	6.111606432	6.106644529	7.154130442	7.612581611	6.305930512	5.987817957	6.853461456	7.52516543	6.768660399	6.84754744	6.419797197	6.026595285	7.433546767	5.202593091	6.436694731	7.900062593	7.158011513	7.201918194	6.811583252	6.38403179	5.570588397	6.134204857	6.593222895	6.105175565	6.978045124	6.823690471	6.655113917	6.852675844	7.026752156	6.000910127	6.797013585	6.64269748	6.784887338	6.457028276	5.962910086	7.155998785	6.76735446	7.234940287	6.144035123	6.276310267	6.60616009	5.718650399	5.272613264	5.758661935
STX10	7.91581167	7.294052244	8.601535365	8.354556043	8.19986609	7.963882204	7.760546109	7.10089173	8.013822291	8.21070443	6.040322287	7.765344526	7.631546179	7.951002087	8.375045637	7.761420981	7.348085555	7.759865882	8.042903715	8.058368098	8.025259365	7.695880343	8.602318658	7.063148493	8.24991064	7.756442438	7.773453315	7.200469117	8.910131656	7.012747226	7.897383265	7.500972896	8.197295949	7.808152121	8.138102213	7.917200584	8.434439623	7.211453717	7.478060985	7.360644815	9.025119236	8.272791648	7.537608783	8.207298967	8.488218208	7.868609928	7.129833992	8.007636185	8.332062656
SLA2	2.719887926	4.459968301	2.40267649	2.403772424	3.656057778	2.381291458	2.545833438	2.310249461	3.031400742	4.320532442	2.870023398	3.577695646	2.835347222	2.533346097	3.946464441	2.89256143	3.312986924	4.19713419	2.818214123	3.138858941	2.407236364	3.791723828	2.992701234	2.320949871	2.311333612	2.532853768	3.954193691	3.626704139	3.124431223	3.049654111	3.868684761	3.412539834	2.50672179	5.012792366	2.332718793	2.372518355	3.277619007	2.745984279	3.057933753	3.636160268	2.266375929	2.803858736	3.835548647	2.334363167	3.840306238	3.683828417	2.492890405	2.152408008	2.422882567
ZMYM2	4.816890194	5.413959683	6.24615279	4.420267651	6.411812911	5.796280531	6.184050174	7.209159636	6.6083472	4.771789019	6.090734683	5.163931689	6.175667606	6.399385653	6.192339932	6.566605817	5.511855193	5.679114693	5.306834158	5.568161112	7.202414325	6.115461824	6.162043696	7.194165677	6.066004942	7.074421679	4.749354935	6.777391052	7.132658163	6.699736736	6.497392009	6.095504039	6.862160176	5.720014446	5.660781541	5.395585771	7.578335422	5.631184798	5.271444622	5.289855184	6.84268545	6.672831276	6.394098358	6.049727526	4.826084908	6.096395519	5.846925596	5.882028626	7.037089382
CSTF3	5.765812566	6.332857258	5.587889073	6.058551002	6.377438833	7.380118703	6.608981558	6.326783983	6.902533664	5.27307506	5.446673777	6.020964877	6.503351869	6.359661543	6.012580464	5.951488118	5.74870749	6.362015761	6.331625039	6.512678193	7.840402291	6.166121409	6.642247622	5.649495277	6.508484173	7.910527393	5.644075209	6.31842477	6.355699427	6.248424594	5.968414855	5.632604619	6.628708458	6.518663483	6.445448406	6.583069434	7.834157575	6.348649406	5.64435742	6.095626817	6.204253639	6.265875969	5.979780615	6.255981336	5.680846073	6.146733617	5.717989059	6.501348603	7.757102489
ENTPD3	2.348773086	3.621523272	2.935923759	2.809550111	5.002512738	2.940737637	8.880048918	7.90099079	5.705365044	4.854498399	6.236864893	4.179170237	4.918282507	8.084957342	6.2452853	7.020460835	6.15114178	4.470018328	5.300728156	2.91277642	2.573266816	4.716235569	8.297365291	7.513508468	3.254067021	4.06733924	3.877656838	5.260523518	6.416457375	2.824871849	5.917445739	4.184698095	6.441335053	2.402701731	5.719903784	6.581581205	7.067718439	6.500730468	2.89555038	7.905298824	7.001903684	5.714032786	5.404789815	6.357924147	4.908482161	6.40532652	2.360618371	7.44108489	5.246335375
GNA15	8.36290781	8.628049375	8.154879532	7.397591549	7.568861631	8.322602585	7.556760271	6.960738155	7.860885572	8.475972324	5.034639522	8.767095632	7.604756068	7.651205266	8.172922585	7.719693215	7.860861153	8.411796219	6.965285221	9.008064282	4.036543535	7.838383311	8.570593965	8.191020629	8.54393905	7.089703037	8.251979979	6.546975377	8.154542121	6.510369895	8.404687966	8.19655987	6.784793933	7.95969477	7.829677684	5.717878188	4.209350822	7.561675128	7.597064686	7.859042375	7.798783294	7.522275761	7.88331022	7.946778832	8.077073501	8.595653522	6.537621658	5.930389559	8.281862935
TBXA2R	3.249776171	4.303611001	2.852308664	3.581566333	3.384326059	2.873916629	2.425492082	2.379622825	2.577932215	4.701654871	3.611069076	4.070454757	2.597566018	3.624210728	3.653967093	3.629821282	3.56038184	3.962212704	2.597203978	2.953658884	3.607596701	4.142363652	2.918503603	3.100786742	3.41466697	4.116452581	3.608317024	3.057375372	4.029562445	3.768100054	3.104929071	3.545499605	3.901284562	4.453855665	3.291410842	3.789464347	4.166941869	2.734563754	3.508252674	2.962089211	4.025050245	2.955973694	3.553356977	3.316676014	4.440850698	3.15145597	3.172805674	2.692078463	2.940765684
GLS2	2.592457138	2.325263665	2.335673388	2.440540443	2.874046237	2.566824447	2.872072229	2.941584886	2.473767517	2.317767183	2.252707271	2.301785587	2.514700816	2.646061047	2.69091096	2.589217718	2.301785587	2.308191332	2.643093057	2.342212314	2.684889659	2.329342553	2.827668392	2.384607271	2.409899066	3.277235979	2.252707271	2.661630624	2.375523667	2.373524976	2.480781145	2.51239891	2.344912739	2.368632085	2.379737528	2.327530592	2.452169969	2.328210241	2.495800162	2.37463557	2.446362432	2.73682014	2.32344854	2.38062369	2.540080322	2.52638462	2.309790032	2.632973633	2.468013413
SLC22A9	2.198215344	2.210760881	2.177306039	2.177306039	2.220325187	2.177306039	2.20220998	2.217702388	2.198457812	2.177306039	2.950196789	2.177306039	2.177306039	2.177306039	2.203176431	2.557399984	2.265573199	2.177306039	2.658016257	2.23217719	2.248231699	2.177306039	2.177306039	2.20823791	2.235828302	2.34353174	2.177306039	2.177306039	2.234180751	2.260281017	2.177306039	2.232413072	2.177306039	2.177306039	2.207034679	2.211840576	2.177306039	2.177306039	2.210640856	2.251951737	2.177306039	2.237825945	2.177306039	2.177306039	2.550494384	2.177306039	2.279613481	2.177306039	2.218179676
GPI	8.456544944	9.014616583	8.970795243	9.258968342	8.62593711	8.251812705	6.825039462	8.28034191	8.677450125	8.222570689	7.263272639	8.526897681	9.924935394	7.891252796	8.053689129	7.684929341	7.521160894	8.495447732	9.625320254	8.814491942	8.2427027	7.342650374	7.965931348	9.084387748	8.324058823	10.04104352	7.977131439	8.042711991	8.405953036	9.27325087	7.83883908	8.803172008	8.028396645	9.24338057	8.480944426	8.850312445	9.096468704	8.064525231	8.347315615	8.130518045	8.893228068	9.472371447	7.897389292	8.573544913	7.899086977	8.240158587	8.408268786	8.025463618	9.008727242
CXCL13	3.587428561	7.21410257	3.480604821	3.714552622	6.333675845	2.260698026	3.408585154	2.4271655	3.750660526	7.289574608	2.123533663	6.049033354	2.885023059	3.126497768	5.99923302	3.778424772	6.597639779	7.674871487	3.556482242	5.358577619	2.87605682	6.440226762	3.872730183	2.425221877	2.5432357	2.338301319	7.652924819	6.154808121	4.092750698	4.97988225	5.374692695	5.770067753	2.057783094	8.248811473	2.028722264	2.236843638	6.035305024	6.384155467	3.425611627	6.500249342	2.0709093	3.660157479	5.248554012	1.838905612	5.744634898	4.789148651	5.865225112	1.937085801	2.999956896
TRIM24	6.117401566	6.435386332	7.194403436	5.707383473	6.680025863	6.562287581	6.72166753	7.890395635	10.32732903	5.501211907	6.229563839	5.714612096	4.058493505	6.963601309	7.451543416	7.672965418	7.815173405	6.08677599	6.539774735	5.772284736	7.392468759	6.054724464	7.011732175	7.124931705	6.850085969	8.00247136	6.805903122	7.020676793	8.156648563	7.772050508	6.539482018	6.195610347	7.914251826	5.262975072	6.669564142	5.319184576	6.887228185	6.374050659	6.616120255	6.529006234	7.110316049	7.929185323	7.215813292	5.311821682	7.310489393	6.697766957	6.960134545	6.821041094	8.133233123
SMARCE1	3.336859425	3.86576465	3.541069359	4.29892732	4.349215255	4.575391807	5.066831132	5.787494128	5.292936709	3.954217206	3.951030919	4.0720883	4.641864938	4.479030975	4.513654595	4.645432204	4.255922055	3.973790626	4.184831938	4.019011813	5.891369588	4.421968612	4.129533358	6.053875393	4.517129814	5.437698728	3.63913314	4.527918292	5.492898921	4.363135297	4.463641459	4.248797065	5.693851878	3.713551692	3.901531167	4.371161919	5.309256576	3.981250475	3.472481963	3.991705387	5.215165989	4.933027115	4.308919782	4.248424383	3.882085978	4.055196757	4.43281273	5.246259903	4.210419248
SORBS3	6.018130619	6.960528472	5.438293085	5.693267893	6.834271499	6.295492894	4.635469152	4.125705858	3.296881724	7.227743332	5.42971428	5.761149484	5.15675866	5.832715716	6.614043435	5.225790986	5.716314709	6.232853504	5.996145735	6.795058334	4.755971642	6.678098831	4.675327184	4.185986598	5.199412254	7.01792023	5.968346814	5.801632375	5.098308665	6.445821767	5.851651495	5.803406429	6.278298192	6.009858608	5.339414486	6.388068118	7.599216386	5.566929825	5.884263406	5.628119979	4.662189163	5.862517469	6.022722229	6.468258838	6.307993218	4.855312695	4.535042503	6.177917541	5.326720282
PDCD2	6.121210285	6.599606583	6.402427676	7.770703822	5.888269098	6.309781779	6.428675267	7.01898319	6.348136932	6.146671028	6.231144913	5.791116135	6.527932826	5.79857473	6.223849869	6.272410039	5.98739662	6.028883992	6.036751221	6.771588211	6.63921717	6.19413157	6.018386519	6.388426317	5.980815031	5.969133007	5.90716276	6.688220585	6.547977438	6.508120988	6.765832902	5.858747257	6.771892296	6.785980743	6.702462363	6.399651841	6.697846714	5.717148985	5.885996169	6.183815939	6.780164265	6.589918675	6.41178713	6.594190566	5.703633251	6.398843565	5.742699131	5.454447922	6.436112876
TMEM92	4.144025632	3.701547883	4.379545224	2.706702601	5.042285538	5.630627224	2.642011354	4.367686637	3.737410115	4.370938402	3.35884086	5.27610227	5.783753782	5.109207147	2.441200328	2.353084227	2.895969009	5.738965904	2.774128055	4.797724851	2.327356547	4.728939897	4.666412998	3.768946646	3.082430038	2.617384816	4.60648302	5.360680068	2.646391503	2.674652719	3.611381936	2.736446109	2.423231291	4.144509945	3.000111748	5.376750905	2.358640128	2.87528735	3.435395055	2.860603227	4.678280276	4.517000546	2.588104229	4.019262737	2.571460832	4.051470415	2.421311038	2.382598365	3.516308521
ID2B	2.603389021	2.603389021	2.603389021	2.603389021	2.603389021	2.603389021	2.85425417	2.603389021	2.818338081	3.16701396	3.132324673	3.039776462	3.013247706	2.603389021	2.603389021	2.603389021	2.832653495	2.603389021	2.923815787	2.603389021	2.958653471	2.603389021	2.603389021	2.603389021	2.603389021	2.896251248	2.603389021	3.15156639	2.603389021	2.603389021	3.540961139	2.603389021	2.889796265	2.603389021	2.603389021	2.603389021	2.603389021	2.603389021	2.603389021	2.603389021	2.603389021	2.603389021	2.603389021	2.603389021	2.858827386	2.603389021	2.603389021	2.603389021	2.603389021
PRR4	2.515917299	2.951065761	2.816451003	3.031001071	3.833512766	2.814344742	2.910099326	4.081684194	2.312777983	2.392237534	3.04589364	2.362312184	2.91872155	3.073550718	2.523532133	3.415494848	2.362448984	3.212450407	2.63606772	2.437500735	3.169965233	3.200250334	2.907935788	2.818153847	2.753995911	3.309979673	2.267793264	3.533280323	3.742561552	2.734726096	2.763484285	2.683817605	3.292363304	3.038165026	2.80083274	2.540582169	3.666594893	2.500691841	2.590334858	2.267793264	3.49902602	3.026234427	2.747075436	2.672578929	2.472041978	2.576342645	2.904637282	3.399584549	2.512835527
PIP5KL1	4.295704136	3.516294712	3.25022554	5.153227777	4.774039377	3.904071762	4.267891188	3.158655292	2.395957298	3.294776982	2.887188019	5.66042883	3.623771245	3.994622288	2.572358695	4.248664211	3.358423325	4.243810683	2.720942196	3.260331733	2.879761974	3.702368133	2.421697555	3.62950754	2.682146857	3.113331394	2.907935274	3.337173323	2.478256136	2.969196679	2.840542417	3.07858509	2.42868867	3.656884455	3.093981629	3.695718063	2.756151723	2.675320134	4.298394729	3.471794502	2.495869735	3.706945888	3.005235859	4.931649466	3.113727793	4.292261327	3.679007607	4.518960746	4.484520804
PLCG1	5.501291004	6.297984982	5.925438796	5.33768759	6.664438581	6.350159954	6.322423468	7.541694263	7.585415613	6.337860327	5.548037429	5.863665199	6.195549432	6.715683845	6.752200646	5.942292199	5.811026837	6.412399946	7.442577344	7.201996462	8.48997466	7.014557299	7.114409096	7.352154804	6.619811931	7.076228933	5.966548884	7.034443828	6.975122784	7.07515081	6.156400068	6.300240669	6.603306557	6.511297054	5.955488933	6.678430511	7.926426305	5.871054588	5.57459516	6.140884845	6.841601635	8.096439834	6.576832885	5.433861699	5.66980369	6.645891355	7.390642777	6.303899085	7.361607129
ZP1	2.216001997	2.362171885	3.964974336	2.870846244	2.298698811	2.715980426	2.423008895	3.430768271	4.086716609	2.343716985	2.558402305	2.561551764	2.370168278	2.739248534	2.493698422	4.464462996	3.250376764	2.775433191	2.930404984	3.015187655	2.343826985	2.174913984	3.2717577	2.451904414	3.260502395	3.490212056	2.32342317	2.43728434	2.649443746	2.383348146	3.126723239	4.745769619	2.310726542	2.210633123	5.110842485	3.175643672	2.375542616	2.286785193	2.931508574	2.385052496	2.518736935	2.424969799	2.329445631	2.713769129	6.813480986	2.65469538	3.039021699	2.35073771	3.192228018
RNF41	5.104919053	5.504705943	4.568281466	5.203770496	5.576513085	5.580580281	5.368104972	5.598184879	6.612562162	5.040176896	4.744744501	5.387013816	5.965098628	6.074904095	5.65829031	5.153241326	5.083919818	5.349665999	5.258246964	5.343917111	6.122276832	5.998501705	6.008578221	6.152886478	5.348530682	6.279902224	5.252601229	5.929814214	5.427223961	5.484003829	5.751612649	5.520781828	6.191816216	5.175442331	4.700520492	5.160111816	6.571498097	5.261376712	5.69968795	5.061911293	5.739033737	5.95346027	5.671408246	5.051406241	4.730080931	5.842963245	5.001843485	5.172607604	5.856274643
KIF25	2.245694153	2.280817948	2.408478834	2.236414281	2.330039622	2.50757181	2.291081073	2.236414281	2.245817418	2.236414281	2.236414281	2.276376189	2.236414281	2.283451482	2.282015701	2.300670558	2.256617055	2.281536738	2.587787854	2.248772099	2.703773779	2.29866408	2.269381304	2.290724481	2.326348487	2.325308376	2.33165105	2.536971964	2.38247417	2.261616814	2.26076462	2.273365982	2.347083465	2.789885668	2.288820926	2.251842436	2.260521029	2.307726446	2.251351692	2.366136136	2.327503146	2.277097554	2.236414281	2.425766454	2.324383101	2.24828014	2.24815712	2.253190983	2.236414281
C9orf163	2.712359212	3.244352972	2.81913256	4.285045922	3.282422401	2.908203067	3.127128732	3.236428826	2.507123781	2.295274463	2.584068062	2.36668333	2.358345884	2.81370512	2.856184551	3.760843733	2.776982468	2.946575849	3.066129425	2.581673543	5.324210426	2.968647847	2.568479684	3.217517548	4.094626672	3.691015189	2.669214223	2.843975353	4.246507118	3.345703526	2.440990225	2.420241697	2.739323415	2.47062096	3.114558601	3.092702564	3.041171872	2.370954633	2.691775883	2.513934639	3.150420364	3.150010394	2.636299103	3.293648859	3.51602236	2.885026315	3.43299885	3.023872703	2.42983972
ZNF425	3.841987941	3.188807898	3.681240498	4.319376301	3.976163853	2.471683483	4.342819851	3.965049702	3.579449373	3.111641529	3.024257633	3.437403103	4.37908005	4.261013333	3.05173262	3.296649772	3.326129827	3.054415304	4.362809817	2.279041592	3.899702438	4.214380688	4.303174894	3.97855461	3.092841522	3.256419827	2.964800106	3.600492055	3.88111361	3.641164523	3.105920181	4.067968591	4.039964103	4.03428455	3.184202699	3.683567622	4.069207754	3.415797492	5.027013185	3.409624432	4.27953489	3.965083219	3.815554956	3.455601425	3.81378876	3.365793409	4.44810506	4.730530674	3.163585668
MAGEH1	5.19145185	6.360244523	7.174611047	4.088289256	6.807278236	5.85840621	3.54180866	3.896912311	5.541056209	6.763425071	4.471628895	5.53002095	5.79454808	7.682110277	6.038547655	5.297725382	6.349972944	5.397995219	5.23990332	6.053904028	7.308769147	6.73972217	6.597838896	6.394612752	5.907915115	7.004903769	5.43703503	6.190874938	6.066950753	6.847088116	6.159983499	6.122302084	7.259728296	6.436899205	4.476651318	4.345564377	6.291252931	4.430091501	4.833953589	6.300346658	5.68720685	6.686535284	6.317546803	5.426995054	5.744511818	5.092643907	3.982005058	6.228403053	4.662940684
OSBPL11	5.266895235	5.468687372	5.614820857	5.973801155	5.004049134	5.978027378	4.587157492	5.744812835	6.936450575	4.72046158	4.513405519	5.335066216	6.109197614	5.924508695	5.71630714	5.53014106	4.837675977	4.998212775	4.901698497	5.496532231	5.661029198	5.895977843	6.128012217	5.278728019	4.233801064	6.876212843	4.767570161	5.564847805	5.11019344	5.946047194	5.265112885	5.836820761	5.575442575	5.767196715	4.083735702	4.03033572	6.12751565	6.630398835	5.866162598	4.916577159	5.928457865	5.597144883	5.865865066	3.879664863	4.367122976	5.498272795	4.735767405	5.757806286	5.892580943
CORO2B	3.000496898	4.824095396	2.355585402	2.498627323	3.662917123	2.583198585	2.131620925	2.174774913	3.740329238	2.706792325	2.86544948	2.503352597	2.223361143	5.28414052	5.229473171	2.702797607	2.456564445	2.318693823	2.333023382	2.170018171	5.57587708	3.133336102	3.420518027	3.78396081	2.780563476	5.335488169	4.048436677	3.215666066	3.730903207	3.702679282	3.853983214	4.314163316	3.142272817	4.731266965	2.409902381	2.781836119	3.343915362	2.889517271	3.50240729	2.759813035	2.955448372	3.206453872	3.043663002	2.60104514	2.291824864	2.339209615	2.87224169	2.338052096	3.997256244
RARRES2	6.501557037	8.458844572	8.106680461	6.307146432	9.53932289	6.146132047	5.624122484	3.741557401	5.053779369	10.97974972	6.297341348	8.365947742	4.763055472	8.950764667	7.352837444	7.901227913	9.190304975	7.000863806	4.739253685	5.78817053	5.774377168	9.063264149	7.691634983	5.359268465	8.871801706	5.86650565	8.691346953	6.703525521	5.94289549	8.4534702	7.40336876	7.775198177	6.08480788	8.856314865	5.882109826	6.895918532	5.433788964	6.5355964	8.799593658	8.011017501	4.671152473	5.506624479	8.0465068	5.657899829	9.637101365	7.543665094	6.634411047	3.950724185	7.09608967
HDGFL1	2.204814078	2.384174208	2.204814078	4.017654092	2.204814078	3.079118481	2.204814078	2.204814078	4.183201646	2.27200508	2.204814078	3.73416066	2.204814078	2.244960508	2.345121785	2.204814078	2.374552571	2.290023362	2.529456365	2.296973423	2.59342033	2.674885161	2.204814078	2.54459928	2.394042557	2.204814078	2.341672108	2.390833211	2.523693808	2.236864496	2.380075194	2.326536764	2.268937113	2.204814078	2.271415674	2.243996585	2.265624665	2.204814078	2.778538825	2.204814078	2.292344366	2.273418516	2.204814078	2.204814078	2.759491471	2.401498986	2.988092796	2.204814078	2.498114808
ST6GALNAC2	5.704980099	6.382410327	6.000213652	6.087048966	5.69005022	6.207576762	3.493021625	5.240003693	5.960958257	4.088990262	2.833718232	6.665998912	5.312119252	4.553904869	5.255266267	3.15162679	3.361104601	6.221087309	3.703970906	5.038542159	6.074020981	5.928461	6.271860178	4.398668254	3.868442881	5.956319932	6.48967339	6.131678637	3.692983805	4.040564237	4.449684214	2.791852341	2.620301097	5.155546343	3.776471815	3.220535288	4.497658498	6.957970907	7.128134467	2.719428496	2.796528041	4.063595771	4.353113515	3.771235863	2.786702559	4.176123166	5.534731344	2.959249594	3.654862286
SLCO1C1	2.191084361	2.399758265	2.148863321	2.237676656	2.148863321	2.269488243	2.247566714	2.169571616	2.191711717	2.568340351	2.272438315	2.148863321	2.292670918	2.184920157	2.334686802	2.325328602	2.281599634	2.274440537	2.320112891	2.204816549	2.599760632	2.3673021	2.484437357	2.53228691	2.148863321	2.291742236	2.227466543	2.489830942	2.439632782	2.312935417	2.282418647	2.297766813	2.340515542	2.203449857	2.20878421	2.184163339	2.402000057	2.252962294	2.148863321	2.206429876	2.252962294	2.297997969	2.501835717	2.220982832	2.308472224	2.228320464	2.326346618	2.205809603	2.210887102
CKAP5	7.88728132	7.369843317	7.499329425	8.009412772	6.388146485	8.136079563	6.368422355	6.345887119	8.11433352	6.030789685	5.921734109	7.040053491	7.538043802	6.578632871	6.747060444	6.731857463	5.986290968	7.404609971	6.606275021	8.321760047	8.137467545	7.892505184	7.232900279	6.4484215	6.329937957	8.016206034	6.512730746	6.92687239	6.445598546	7.582483583	6.290298693	7.077185727	7.038698693	7.481111375	6.546756948	7.298221355	8.620724535	6.76290072	7.655281916	6.96168065	7.200413091	7.474997142	7.24427202	6.1216793	6.403251665	7.240923692	6.392922929	6.960684479	8.86090932
HOXA11	5.067146259	4.882225215	3.721324817	2.953475763	5.431694482	3.400631512	4.594583127	4.151965354	3.855264299	5.330404	3.576387803	4.661664133	4.734479985	4.757255704	3.641519458	3.552779662	4.652529238	4.842245437	4.000158398	3.100558453	5.139322633	5.381157723	6.04960546	4.25987909	3.094061049	5.519995071	3.915128286	4.255626293	4.950080258	2.922491563	5.856488846	5.118128112	6.761790103	3.262268327	5.018995396	5.979641633	5.894553001	2.918208147	4.002237887	4.563190455	2.444298031	3.937646004	4.890035803	3.147607654	3.823797564	4.765471147	3.471329673	6.064269876	4.234010654
METTL7B	4.6021743	3.938767089	2.553526359	4.293584484	6.022352813	5.116103492	2.163644818	5.688038543	3.913422782	4.803523006	5.793451305	3.835547145	4.034882986	5.317979976	3.16540865	4.619217416	3.088928255	2.356843057	4.751128347	4.504142903	3.502363942	4.126820861	4.345904786	6.398380285	3.916739402	7.398250075	2.915938931	6.463596462	5.244226561	3.948701153	5.945474908	6.520420314	5.132957177	3.632480777	2.225913353	5.94238204	4.854189076	2.963393243	5.074757332	2.371905526	4.344998091	6.23603983	5.646975999	2.78593077	3.47149799	5.13639132	2.168443428	2.261831101	4.149892798
SLC9A1	8.228770158	8.051862819	7.567600988	7.810085144	7.666114791	8.084472329	8.242973491	9.212546903	9.587832282	7.057497643	7.356601919	8.027366518	7.474995916	9.071909831	8.744446574	7.809768329	7.526459961	7.920468138	7.113793741	7.402933273	8.325160973	8.689160465	7.511809391	6.529241924	7.201800779	8.391982372	6.958455413	7.233721029	8.861452088	9.560484342	7.803333842	8.846722714	8.31330967	7.930701415	8.170412575	7.451590479	7.519087955	8.38677497	8.44242831	7.285102991	8.58562675	7.153266405	8.275914619	7.982932114	7.819824272	8.187143225	6.94948117	8.269546944	7.956952094
SAMD4B	7.211191275	7.768374513	7.025045592	7.795820327	7.551582436	7.329208966	6.014426559	7.232493827	8.014175482	6.312389562	5.732301285	6.29222067	7.4679074	7.133297169	7.633720391	6.958677358	6.390316742	7.615539305	6.67121783	6.848825308	7.774315309	7.641119515	7.533656709	7.651880259	6.459130213	6.383129337	6.171067344	5.93984511	7.674254288	8.581734718	6.897587204	7.810150465	7.350662794	7.234107985	6.079591908	6.44072469	7.76083458	6.438866629	7.802909367	6.785055142	7.625302498	7.819964627	7.277842681	5.985847286	6.454743229	6.909528744	7.075498336	6.889587905	7.526905311
GUF1	4.473634741	6.179841641	5.653940937	6.172685082	5.069955284	5.195246392	5.439980418	6.726315823	5.700811869	5.351843725	4.953646764	5.918260052	6.352262624	5.570154463	5.156421649	5.522110829	4.630356916	6.073315822	5.134620089	5.542905637	5.794669208	4.908591135	5.802422425	6.174465613	5.259369976	6.666098949	5.718313436	6.556005708	5.399353667	5.930999053	5.514914763	4.923174359	6.444593387	6.283841009	5.446433602	5.210394562	6.718766742	5.418643279	5.585436021	4.871457146	5.409770243	6.002721097	5.189094035	5.291984785	5.012855073	6.189169189	4.977445361	5.511786513	5.947283105
TSSK1B	2.374712485	2.374712485	2.374712485	2.374712485	2.374712485	2.374712485	2.374712485	2.524905683	2.374712485	2.374712485	2.374712485	2.374712485	2.530851795	2.374712485	2.374712485	2.374712485	2.374712485	2.374712485	2.611523917	2.374712485	2.374712485	2.374712485	2.374712485	2.374712485	2.374712485	2.374712485	2.374712485	2.374712485	2.374712485	2.374712485	2.374712485	2.374712485	2.374712485	2.374712485	2.485380229	2.374712485	2.374712485	2.374712485	2.374712485	2.374712485	2.374712485	2.374712485	2.374712485	2.374712485	2.469199138	2.374712485	2.374712485	2.374712485	2.374712485
DTD1	6.193666921	5.644385206	4.79146039	5.802568745	4.618113807	6.698174135	5.052948127	5.697907965	4.680282037	6.02686273	4.485806039	6.056192168	5.051578932	5.384106383	5.094409503	5.433199823	5.388014398	5.436658752	5.488343676	6.738472119	6.204242629	4.947919212	3.76933465	4.13325422	5.00929961	5.3262782	5.184549924	5.34850741	4.452454429	4.817704564	5.316103318	4.713845475	5.772869076	6.244215792	5.968502734	5.86768586	6.624823191	4.456227434	5.444728404	5.136335574	5.005079919	6.55837704	5.210788455	5.856844035	5.193490565	6.443180954	5.35653491	5.382465726	5.142715567
FAM120B	5.443861204	6.376639491	5.921380416	6.94200841	6.200320913	6.337750804	6.392798507	7.230472464	6.374651961	6.038097646	6.64744624	5.775367628	6.592322166	6.526907782	6.283375045	6.48676977	5.785828774	6.339669996	5.393576569	6.357572799	7.011555271	7.08689791	6.624436839	6.255882661	5.728827608	6.696913402	5.904670879	6.751549971	6.723461549	5.995278889	6.664789784	6.239822099	7.178352773	6.753063667	5.960744901	5.747907459	6.848194348	6.426019531	6.155551394	5.760924327	6.471194564	6.305702428	6.710514555	6.118623324	5.779111908	6.344551915	5.664242672	6.187437705	5.538479585
TMEM154	4.739273513	4.013569794	4.684961833	5.494806843	5.369292753	5.082311772	6.369903527	7.413705417	5.409638326	3.680806771	6.146973872	5.258898424	7.451997406	5.316798632	6.432646161	6.03101673	5.254241602	5.455476217	6.358413508	5.198259602	3.038839796	4.465076651	6.947758301	6.500459622	5.747044297	6.600462323	4.034775683	5.114045548	6.171419802	5.310410749	6.720844444	5.469852716	7.672323139	4.15173295	6.567089935	3.055124085	3.201594651	6.239917511	6.761292528	4.265269128	5.401569081	5.478224969	5.274580073	5.489412078	4.47998095	6.043579884	5.83024692	5.737035562	4.823941189
BZW2	9.212833019	7.64487391	7.300539021	9.059650862	7.972798554	9.032865673	7.84305684	7.765472001	9.020510847	7.52737326	7.032264268	7.59257674	8.61971551	7.760712227	7.849821327	7.456002411	7.416698505	7.576136065	8.034624795	8.211546136	7.481851178	7.736924487	8.646567806	7.814264563	8.000740576	8.761347109	8.442385464	7.985834502	7.123033344	8.846263739	8.415873723	9.105970299	9.037142407	6.916959845	7.748302367	8.210541363	7.978766488	8.575967295	7.825049861	8.088792084	7.828507737	8.351931626	7.994569236	7.972065246	6.968204261	7.998786549	7.830901474	7.756493228	9.825118736
RFPL1	2.142626637	2.31965262	2.278508696	2.142626637	2.142626637	2.142626637	2.142626637	2.142626637	2.142626637	2.142626637	2.142626637	2.378850358	2.142626637	2.329577764	2.142626637	2.142626637	2.142626637	2.142626637	2.142626637	2.142626637	2.142626637	2.142626637	2.142626637	2.142626637	2.142626637	2.142626637	2.142626637	2.142626637	2.142626637	2.142626637	2.142626637	2.289733903	2.142626637	2.142626637	2.142626637	2.142626637	2.142626637	2.142626637	2.142626637	2.142626637	2.281718999	2.142626637	2.142626637	2.142626637	2.142626637	2.142626637	2.142626637	2.142626637	2.142626637
RPS14	10.79579081	10.0934495	10.6497448	10.75086456	10.07716094	10.97704344	10.00451422	9.928178394	9.293875173	10.78262469	10.79106066	10.51453091	10.42450656	10.09317317	10.89874991	10.47344258	10.74643211	9.719133294	10.27189036	11.20254562	10.99095218	10.09938347	10.15411605	10.56514079	10.73730831	10.68521119	10.85437783	10.19970808	10.35408049	11.40279319	10.11205989	9.917094486	10.94459275	10.87725414	11.56813255	11.7741981	10.27643029	10.15354103	10.3212058	10.06038886	10.16829201	10.28338742	10.27427196	11.95320303	10.58387656	10.33502334	10.39735264	10.36380459	9.875288083
OPCML	2.223900251	2.471357076	2.272028523	2.250943611	2.240362043	2.223900251	2.223900251	2.223900251	2.231931391	2.355420455	2.327025146	2.241099305	2.223900251	2.277217525	2.355966505	2.251675662	2.307837032	2.23371023	2.452031072	2.223900251	2.453182377	2.551167353	2.265806791	2.223900251	2.434653973	2.235042969	2.259558993	2.331055394	2.340049334	2.525685431	2.324657514	2.346244284	2.26696629	2.26464639	2.257519165	2.223900251	3.473744605	2.259122122	2.3225653	2.78569167	2.292534657	2.500751704	2.332581263	2.24213086	2.326746796	2.273615968	2.253723493	2.223900251	2.223900251
EDIL3	2.961774282	5.426533263	4.095074552	3.386245837	5.629959081	3.837680806	3.517050194	2.877154403	3.490025248	4.338887858	4.504969415	5.505863747	3.455584109	5.575063565	5.073153525	4.259225003	4.068956505	3.353987693	2.737939601	2.795510177	3.284537442	6.270563568	3.706704658	5.095789739	4.047715023	4.310070574	4.014468551	3.94548518	4.386358514	3.87875066	5.624763793	4.510554594	4.113187338	3.600634124	3.722188694	3.953741991	4.2943331	3.739371498	4.027963848	4.299667049	3.526773766	3.187103348	4.49202476	3.318472099	4.763135443	3.845498002	3.435665153	2.904559296	2.594995226
KCNA5	2.182957806	3.493711772	2.197277649	2.226390663	2.511579114	2.241315368	2.145275282	2.119839123	2.323630074	3.128876294	3.553310387	2.295619464	2.119839123	2.225957996	3.066108539	2.683527982	2.57994348	2.385734927	2.336708936	2.256521586	3.530601873	2.66843699	3.330600067	2.435647571	2.150130857	2.794341313	2.273958538	2.491304103	3.357114705	2.386775144	2.37830304	2.875728692	3.013038088	2.156631598	2.474448255	3.673955038	2.376733867	2.424652112	2.187105013	2.500025994	2.892497562	2.458895857	2.583495296	2.192273416	2.787837802	2.371229175	2.625157971	2.496639996	2.391188268
CCDC70	2.326194226	2.243960674	2.344721322	2.243960674	2.243960674	2.243960674	2.341757549	2.243960674	2.243960674	2.875101403	2.243960674	2.243960674	2.243960674	2.382469375	2.243960674	2.243960674	2.243960674	3.024682472	2.370103463	2.352682394	2.384486777	2.243960674	2.243960674	2.243960674	2.243960674	2.243960674	2.243960674	2.243960674	2.464243636	2.243960674	2.243960674	2.353136509	2.463160051	2.243960674	2.243960674	2.243960674	2.243960674	2.243960674	2.243960674	2.531111207	2.243960674	2.243960674	2.372131383	2.243960674	2.53090054	2.243960674	2.243960674	2.243960674	2.243960674
MYH11	4.303867429	9.00127236	5.118641625	3.638109919	7.580383382	6.398067417	4.30541863	3.747887125	4.124572946	6.851729129	6.799396229	6.427861824	7.256097275	8.008290344	5.468326103	9.674856372	7.908339489	6.212049348	4.058683901	5.658310808	7.062196443	8.251573273	10.38333511	4.123007295	5.808796879	4.50343856	4.476013398	5.734535633	6.324527399	4.363885899	6.952292688	11.41217929	5.421839742	7.805834486	5.733753238	4.470180349	3.566683296	7.688380975	6.975704649	5.132907761	5.046526282	3.573799539	5.878795081	4.683282648	5.204761785	4.964478464	9.949529148	4.101902161	3.744080233
NFIB	6.40065708	4.773127647	5.347823948	5.469173564	5.804161432	6.209270252	5.650452936	5.100865294	5.840545589	5.240749708	5.567657916	5.248222398	5.444390008	5.655977896	6.277428526	6.250378317	5.980067752	5.538011943	6.109279675	5.765255437	6.135352507	4.721459722	5.642445242	4.586317324	4.101057237	8.118818836	4.750285849	5.923663632	5.240115835	4.244485255	5.140788024	5.485805845	7.096315239	7.138195039	3.923326302	3.531295488	4.477000702	6.094459007	5.53943551	5.384900135	7.306298426	6.91745374	5.464047844	5.038304586	5.244095658	5.275398183	5.776766588	6.874963291	6.961049016
RUFY4	2.348815074	3.086117932	2.394287349	2.377112539	3.85174031	2.646831293	2.484562148	2.448010447	3.050769521	3.715164477	2.66016995	2.893689717	2.597714429	2.507802541	2.614985608	2.903879562	2.483417634	2.915952494	5.500016442	2.645520046	2.455053403	3.891148418	2.439033527	2.388875539	2.386778485	3.318782907	2.812491941	3.488125175	3.328658914	2.503413491	3.479090769	2.443766047	2.949754074	4.836882842	2.403216002	2.413897387	2.745189309	2.511504664	2.446597206	3.472908727	2.582541609	2.885010339	2.694623307	2.955473877	2.795096412	2.912842467	2.336934074	2.336934074	3.551041874
FCGBP	2.589425754	4.23267787	2.757018253	5.799712376	4.148848798	3.723727547	6.930759775	4.988874049	3.840280235	7.103121479	3.600003688	6.205743992	2.340160285	3.326641049	3.889968063	2.660147597	3.216757041	2.513499123	3.327549491	2.556902582	2.878000163	6.039520264	4.065639644	2.850704446	2.434839704	3.082956841	3.546263882	4.670506496	3.185751817	4.519927788	3.916833401	3.551278214	2.907329192	2.607475607	3.572782996	3.210055978	3.034869756	3.634319502	2.80416263	3.872914351	3.494512392	4.531111499	4.524261363	2.836460657	3.483152634	5.728229328	2.540640777	4.817955502	3.55394452
SLC5A8	3.889758092	3.889758092	3.916691572	3.889758092	3.889758092	3.889758092	3.889758092	3.889758092	3.911937208	3.889758092	3.889758092	4.200900825	3.889758092	3.963674879	3.889758092	3.965997739	3.889758092	3.889758092	4.294040963	3.918849232	3.889758092	3.963674879	3.889758092	3.889758092	3.921004764	3.950961092	3.889758092	3.889758092	3.889758092	4.062201421	3.889758092	4.059574261	3.889758092	3.96473103	3.889758092	6.809291839	3.974213495	4.00987624	3.889758092	3.889758092	3.889758092	3.984910784	3.889758092	3.914963908	4.01998903	3.889758092	3.889758092	3.968107289	3.889758092
WDR18	8.401962015	8.146577134	8.035275856	9.175641719	7.660308759	8.760243034	7.63222054	7.306930268	8.247813614	8.955933755	7.154389434	7.82725562	7.886095564	8.047076456	7.636998614	8.444693812	7.366369939	7.843132471	8.02416768	8.60719303	8.278081182	8.482687184	7.832895709	7.470150526	8.33768719	8.231508797	7.983429334	6.650479091	8.223840395	7.845739315	7.970410482	8.233663744	8.937580893	8.293679321	8.732966954	9.013750343	9.501628032	8.103601333	8.178423062	9.849397396	7.381632358	8.486154453	8.179613327	7.879054767	8.579534316	8.469567685	7.354916667	8.45573089	8.602041614
NMUR2	2.186288749	2.186288749	2.213002058	2.223212478	2.230907761	2.186288749	2.212137148	2.268813638	2.186288749	2.247842176	2.746250397	2.186288749	2.186288749	2.186288749	2.315218098	2.186288749	2.186288749	2.238919456	2.186288749	2.243268122	2.295125838	2.258728892	2.224681869	2.666570602	2.186288749	3.076431966	2.250722532	2.302971173	2.432495973	2.215593237	2.347603063	2.243388705	3.030952159	2.186288749	2.694031035	4.13745054	2.675933291	2.368740228	2.220882435	2.592627686	2.413252171	2.279404462	2.22026855	2.854538763	2.238435345	2.292925011	2.213742938	2.263009924	2.186288749
FA2H	2.16688531	6.314769999	6.731986532	4.859212943	6.337855233	5.425289849	5.424818074	4.935871476	4.430741768	2.853581918	4.982400396	2.148703642	6.860615643	5.779832559	4.332556829	4.965062072	5.11141321	4.020721168	5.150019608	2.526099065	5.393139639	2.331991695	7.105871568	4.755512701	6.219397156	5.67749527	3.861592347	5.274278511	6.150608082	4.388766121	5.580333453	4.212020043	6.350957328	2.338248002	5.337154615	4.364506193	3.874297705	6.681925307	4.4282449	5.65439872	6.565178784	5.334094479	4.913969847	4.095926393	3.896118882	5.268055988	4.975954095	5.962557492	5.851731826
SKP2	5.651903006	4.701805881	6.241454259	4.195858327	5.722344062	6.452679903	6.221519904	6.760653737	6.248337654	4.240025704	5.56877952	4.726869248	6.411532626	5.956927082	7.266471285	5.249289568	4.456851108	5.475104181	4.758671181	5.627310546	5.833402863	5.212849951	6.189545555	4.48955951	4.458328529	6.462330538	4.024067648	5.333294301	4.487118232	5.89225101	4.488877452	4.69656106	5.049157486	4.786818529	5.093236328	4.476646345	6.445147513	4.104281179	6.420059272	6.078011522	5.965389064	5.880714905	5.9339804	4.383485294	3.821190163	6.314064152	5.483934453	5.424378275	6.195314086
CPEB3	2.97093617	3.526089805	3.363468313	3.684536834	4.183623983	3.419825408	3.537581558	4.155114441	4.742722414	3.254861018	3.878821671	3.568121807	3.828754172	4.425367839	3.567588008	4.479200026	3.234178806	3.852305092	3.188617663	3.37136001	4.314102214	3.691538306	4.975115808	3.685398487	2.88451269	4.458845034	3.090273321	4.702407706	4.27726934	3.874183733	3.715117629	3.763664872	4.072056351	3.763256751	3.102466104	3.280305642	3.869422527	4.45251566	3.883981438	3.17931361	3.764772049	3.516581526	4.04796527	3.303550921	3.015662795	4.217861701	3.352285328	3.940075177	3.862741348
RFPL4B	2.235122218	2.184599868	2.333897686	2.31033091	2.184599868	2.184599868	2.184599868	2.184599868	2.184599868	2.184599868	2.376291875	2.239296679	2.331861847	5.319856277	2.184599868	2.184599868	2.212257042	2.246337388	2.22391946	2.184599868	2.228483086	5.459533372	2.184599868	2.184599868	2.184599868	2.184599868	2.260069628	2.254595403	2.184599868	2.252650666	2.184599868	2.251619833	2.184599868	2.228483086	2.22086746	2.267556511	2.184599868	2.184599868	2.509119264	2.184599868	2.184599868	2.184599868	2.224505502	2.184599868	2.184599868	2.184599868	2.184599868	2.184599868	2.282392838
OR2T27	2.223369786	2.223369786	2.223369786	2.223369786	2.223369786	2.223369786	2.223369786	2.223369786	2.223369786	2.223369786	2.223369786	2.223369786	2.223369786	2.223369786	2.223369786	2.223369786	2.223369786	2.223369786	2.432620911	2.223369786	2.223369786	2.223369786	2.223369786	2.223369786	2.223369786	2.223369786	2.223369786	2.223369786	2.223369786	2.223369786	2.223369786	2.223369786	2.223369786	2.223369786	2.223369786	2.223369786	2.223369786	2.223369786	2.223369786	2.223369786	2.223369786	2.223369786	2.223369786	2.223369786	2.547514101	2.223369786	2.223369786	2.223369786	2.223369786
CD19	2.778743221	3.192070622	2.36919399	2.775972862	2.925814209	2.183355958	2.83401042	2.271557946	3.186819644	3.35506826	2.322356152	2.588383971	2.473884314	3.504609337	3.608098432	2.612318674	4.273779466	3.369270854	2.449074822	2.757700073	2.316508127	3.738207506	3.062042388	2.155599014	2.333306634	2.154067869	3.075587844	3.622293288	2.501559951	3.097318889	2.445200013	4.077537094	2.279467362	3.433513808	2.260074008	2.309614341	2.316958907	2.170055907	2.81930079	3.111852588	2.175467577	2.339855188	3.059239813	2.192932943	3.582740678	2.355373168	4.181896629	2.293309163	2.895732743
FGF16	2.222740294	2.525383273	2.229387735	2.243043206	3.07376845	2.193467756	2.193467756	2.193467756	2.223097327	2.275957782	2.193467756	2.315420728	2.193467756	3.325739133	2.193467756	2.293380197	2.193467756	2.229269348	2.193467756	2.193467756	2.193467756	2.782022251	2.632017639	2.236587692	2.193467756	2.193467756	2.320704415	2.193467756	2.23364203	2.478623219	2.193467756	2.849844675	2.38144447	2.193467756	2.193467756	2.193467756	2.303893576	2.193467756	2.193467756	2.193467756	2.193467756	2.193467756	2.588008731	2.193467756	2.193467756	2.193467756	2.193467756	2.193467756	2.193467756
ZNF747	4.473059899	4.42200042	3.899747244	5.142962018	5.421555476	4.215308725	5.533386256	5.698666335	3.549992278	4.849194724	3.972902197	4.266842164	5.231210357	4.593441725	4.824900862	3.986085715	4.549503945	4.298541891	4.439416784	4.327184127	5.565219516	5.710640745	5.06411662	4.972027311	4.534922584	5.290540283	4.11255117	4.76154951	4.729080285	4.181940573	4.903528255	4.082328645	5.315136627	4.706055764	4.542684291	4.323548616	4.60552033	4.41797158	4.507472482	3.927002176	4.905965786	4.81555099	3.904586783	4.913066338	5.068291104	4.712178765	4.828583861	6.504494962	4.543934135
NFRKB	5.254421188	5.357345735	5.664256612	6.00674736	5.800387987	7.247819821	5.990048229	6.297789439	5.820025681	4.699081661	5.195992106	3.712223232	5.673219644	5.597094926	5.764920939	5.767569078	5.117150706	4.694957286	4.984972752	5.392836225	6.007184735	5.337214967	5.919405052	5.870589379	5.67832253	6.291866545	4.355755592	5.841337771	6.340079012	5.812073622	5.321558686	5.654761776	6.575059574	5.062737825	5.504156687	5.984702357	6.573732531	5.388549824	5.872280795	5.314468796	5.991212864	6.399359628	6.113124558	5.771667854	4.653616298	5.577194075	6.240762504	6.349632822	6.04979738
USF2	6.869900621	7.946244005	7.81122337	7.987787525	8.650724681	7.496119521	6.603879108	7.799219402	7.981934913	7.903648541	6.63148098	7.906454229	7.604163631	8.014947809	7.900837778	7.492057388	7.547696308	7.617339754	8.811822709	7.307979163	8.162465998	7.925908504	8.331731854	8.412053395	8.038883223	8.554214254	7.250193757	6.629441628	7.894659062	8.639109943	7.873376728	7.745820082	8.321254693	8.82877691	7.738120778	7.72302374	7.942312479	7.074827263	7.380607165	7.452363228	8.417432087	7.080658632	7.728556569	7.77207778	8.037297656	7.15787122	7.524680639	7.587432496	8.138524799
LPIN3	4.845640535	5.001079406	4.82920308	4.987959041	5.970756195	4.933845933	6.102642905	6.142141883	7.023351869	4.2208184	4.754717831	5.026312134	5.472671616	5.454372985	6.648402883	6.259588309	4.473359115	5.249618436	5.916391371	5.708232945	4.632657384	5.88301864	5.426826861	7.013343195	5.913883483	6.605975217	4.674241338	6.410667631	6.717235983	5.586734238	5.396335807	4.478509405	6.3252313	5.240961517	6.15534018	5.566349296	6.651996537	6.188529551	4.740125943	5.183189069	6.412180546	6.372813226	4.923362862	5.88398706	5.342046465	5.355169059	6.270240134	5.648519124	5.908236567
EPOR	4.636386066	4.165838215	4.369534472	5.505062272	5.2465701	3.729104687	4.05768463	4.613421788	2.822712132	4.739766681	5.13136148	4.630646065	3.697358292	5.68079297	4.725494819	5.617488268	3.970364177	4.619747317	5.468797806	3.678069531	4.203818267	4.433828384	4.301144523	4.048229957	3.178704619	6.440854146	4.34705188	5.064739716	4.837640551	4.199952071	3.533257207	4.265103511	5.094606174	4.807398132	4.443337059	5.800921013	4.481055208	5.402694346	3.661397984	7.030142675	6.449622654	4.80106716	4.565030774	6.354781567	5.822296185	4.540616222	4.130596304	7.114443254	6.33288452
CRYBA2	2.766992851	2.430154932	3.205174966	2.286470804	2.230007299	2.230007299	2.230007299	2.230007299	2.230007299	2.491591682	2.27447351	2.368155315	2.230007299	2.230007299	2.230007299	2.230007299	2.266133967	2.456333942	2.423029141	2.436112547	6.252964509	2.391339237	2.230007299	2.371618027	2.366094647	3.608197526	2.327831803	2.230007299	2.230007299	3.578689312	2.230007299	2.230007299	2.230007299	2.230007299	2.230007299	3.649932452	2.468566496	2.338538699	2.230007299	2.290058554	2.271895545	2.325477031	2.230007299	2.230007299	2.230007299	2.230007299	2.230007299	2.346176379	2.230007299
DOCK2	2.628785457	4.840399946	3.013738934	2.782527643	4.242885285	3.715752276	2.560773052	2.265762161	3.112569538	4.918138798	3.102857295	4.252573555	2.572763155	3.419104899	3.876282223	3.467755076	3.895460519	4.30321468	2.61593566	3.146121149	3.88041211	5.446683976	3.484334393	2.572464694	2.583858828	3.458639512	4.347803709	4.327161963	3.020257034	3.520108952	3.595446143	4.602678558	2.75150788	5.476256823	2.203696018	2.464491122	3.85721299	3.028094351	3.276248082	3.894936642	2.418120107	2.685877209	4.854557735	2.310330262	4.335591611	3.701361905	3.025534407	2.230096133	2.469976067
FNDC5	2.88109226	3.522336896	3.639708449	2.461156445	4.6303745	3.830324261	4.790126859	2.502414343	4.306137106	3.251034142	2.592781815	3.082202802	2.610164553	3.236102916	4.038319701	2.834761522	2.95776512	2.759160615	2.927591636	2.461156445	8.667658626	4.214381192	3.101632393	3.670667304	3.618130165	5.272770359	2.424857565	2.758362105	2.98269084	3.094117601	2.61320298	3.80127539	3.983538342	3.236047502	2.602087382	2.703135469	3.249609004	2.616679556	3.142744231	4.653499407	3.982599838	3.011895164	3.908596471	2.492368242	2.860572067	4.0388294	4.46160765	4.150194042	4.85014095
DPM3	10.09736309	8.426840841	9.203223138	8.140913426	9.558771754	8.333600916	9.170980907	8.266745117	9.538314045	9.153163026	7.777510468	9.171990552	9.332536707	9.373427019	9.371892833	8.546688726	10.08643386	8.478432382	10.45901595	7.868908508	10.50216748	7.22580978	10.05792437	8.13885074	9.756238667	9.78275335	7.966037119	7.739807351	9.148615327	8.35923781	9.389510648	8.351197962	9.842276247	8.394913653	9.270781169	9.644093653	8.873065239	9.717154979	8.934652439	9.898734258	11.32995388	8.945933004	8.252141862	9.909426625	9.518639728	8.427527038	9.580658686	10.65681342	8.569274953
GPRASP2	3.582816406	4.623615604	4.495447262	3.344267138	5.245015772	4.58777079	4.92346053	4.665609864	4.08023951	4.795926801	4.609840692	4.165438004	4.792277144	5.320535258	4.443988852	4.546745206	4.09283247	4.566937571	4.076148983	4.84677252	6.25598309	4.679879105	5.256968134	4.410224837	3.659922473	6.712602687	4.722718301	4.874608434	4.3275332	3.982532104	4.815382108	4.932527348	4.98972368	5.061177649	3.031248048	4.652779526	5.100583778	4.885603197	4.270332335	3.374989157	4.273187008	4.683651934	5.120968912	3.65074832	3.657476045	4.820741495	4.192240443	5.537107457	6.512186801
MCOLN3	3.747968861	2.78586865	3.871805727	2.543324144	3.962021467	3.564981144	2.177160663	2.355518693	2.15699927	2.234317544	2.26979437	4.176047635	2.339798374	4.12720623	2.206577566	2.332222747	2.138067358	5.003303087	2.650195056	2.869981113	3.639108498	3.86854338	2.988542499	2.499742162	2.173201026	6.509035094	2.798227443	4.81126286	2.150958011	2.289501446	2.147866857	2.386672175	3.024073762	4.800121206	2.121642881	5.955235383	5.378213926	3.308027442	2.101544912	2.143812987	3.065371469	3.755800629	2.983374269	2.165830665	2.688438541	2.146199212	2.182266314	2.446082148	4.484290967
HAX1	9.272193816	8.183103005	8.521733484	7.268032729	8.462351314	8.476931451	7.348774868	7.323238989	8.471081466	8.109476913	7.312760204	8.533250476	8.73646211	8.57040843	8.197622995	7.53207725	8.040212744	8.262335809	8.683774753	8.813645352	9.654013857	7.785286572	9.158293197	7.935933671	8.958458429	9.33216333	8.741275343	8.086777191	7.282396977	8.603619161	8.592671453	7.845425871	9.062944781	8.871564869	7.692786139	8.262063595	9.098527355	7.793658313	8.246684746	7.8667109	9.42393902	8.628715915	7.365388701	7.942193417	7.838574208	8.376278059	7.837565665	9.194771111	8.577013809
MRPL14	9.052079175	8.855452501	8.406550991	8.441193892	8.409086841	9.057683551	7.330501255	8.153190104	8.365134573	9.296159607	7.994163966	10.13660032	8.47963328	8.942174618	7.899458176	7.26672724	7.776757289	8.757460615	7.785681501	8.855806026	9.028788258	8.034613373	8.745231856	7.999536934	9.812988805	9.152015267	9.379888224	7.838790107	7.785967414	8.405426897	8.424793463	7.537000245	9.26280027	9.200106618	8.60318718	9.330820025	8.499160928	7.935700039	8.237376018	8.14888829	8.507395809	8.394358414	8.397138562	8.843644357	7.9927417	8.341230184	7.563546692	8.650733906	9.142456629
TRAF4	5.796204703	6.987937843	6.689742842	5.721783828	6.674154011	8.557042634	7.321582449	7.597430795	8.283806732	6.464470758	6.974730652	5.965479035	7.472338382	7.617780354	7.988225591	7.576620583	6.730783876	7.002075365	7.905162213	8.676078012	7.024075648	6.367501924	7.631442339	8.044140017	7.666284473	6.927322701	6.381581538	8.161329103	8.397888049	7.590840864	7.593148984	7.520186053	8.224198345	6.363772073	7.05981391	8.064717988	7.10608061	7.208864774	6.692425711	6.905223227	8.481039918	7.918172901	7.187751022	7.175397987	6.609036327	7.417010765	7.186409529	7.287684984	8.768143858
PNLIPRP3	2.221920607	2.25545536	2.297442528	2.221920607	2.221920607	2.221920607	2.221920607	2.262293812	2.221920607	2.221920607	2.221920607	2.266712645	2.221920607	2.221920607	2.221920607	2.221920607	2.221920607	2.221920607	2.431537305	2.404001983	2.257859127	2.536980748	2.2589393	4.80419052	2.363334126	2.335121031	2.253287965	2.221920607	2.434975507	2.221920607	3.121986848	2.35514849	2.221920607	2.221920607	2.280700537	2.221920607	2.221920607	2.221920607	2.221920607	2.221920607	2.37190395	2.221920607	2.221920607	2.245914515	2.247247408	2.221920607	2.221920607	2.221920607	2.221920607
APOBEC3A	2.092117873	3.270059409	2.942052791	2.468736616	3.649038179	3.078595664	2.091449697	2.717034682	4.420865484	3.567904884	2.179242963	3.506237822	2.399044152	3.905279097	2.186893357	4.887450243	3.661072077	3.404397939	3.023431509	6.353381241	2.398610531	3.962850982	4.354382508	2.893985674	3.848395214	2.188438319	6.8777758	2.826454078	3.020194187	3.473064205	4.908028207	2.491302982	3.167759907	4.610051569	2.594907908	3.376632668	2.241421201	3.038410001	2.39557089	4.066494031	5.419803436	4.683076969	4.164785783	2.087321227	3.127944353	3.375106398	3.040982996	2.115277863	3.202950481
SNORD15A	2.182215693	2.182215693	2.182215693	2.182215693	2.182215693	2.182215693	2.182215693	2.788107477	2.808624565	2.182215693	2.182215693	2.182215693	2.182215693	2.182215693	2.182215693	2.182215693	2.182215693	2.182215693	2.182215693	2.182215693	2.182215693	2.182215693	2.182215693	2.182215693	2.182215693	2.182215693	2.182215693	2.182215693	2.182215693	2.182215693	2.182215693	2.182215693	2.182215693	2.182215693	2.182215693	2.182215693	2.182215693	2.182215693	2.182215693	2.182215693	2.182215693	2.182215693	2.182215693	2.182215693	2.182215693	2.182215693	2.182215693	2.752067597	2.182215693
NIP7	6.126773935	7.063317874	5.796843894	5.864103303	6.95232751	5.958928598	5.746754624	6.520018203	6.69306763	6.138763367	5.475724982	5.603168416	7.725493127	7.624357743	6.002597568	5.884560005	6.18122813	6.120098994	5.293937339	6.832140883	6.010688612	6.840051832	7.91991448	6.131820396	6.755467809	5.927893433	6.233466637	6.516960206	5.521468533	6.142053346	6.484826595	6.115052487	6.119196981	6.700922464	5.729637158	5.60509466	6.485344964	5.625971193	7.131852031	5.297516115	6.478064984	6.37954124	6.334865114	5.710008741	4.806052665	6.581431456	5.644266913	5.170487756	6.264593941
KNDC1	2.23294015	2.255583908	2.27044869	2.286985989	2.239332672	2.244494463	2.2482022	2.250111453	2.24509325	2.277696895	2.289643515	2.265278449	2.274428865	2.227000016	2.292064886	2.237526877	2.338619369	2.227000016	2.324906596	2.266220131	2.237285901	2.305923385	2.299529175	2.279094794	2.276997342	2.252017712	2.322549849	2.259967852	2.283510894	2.37218532	2.317597031	2.334065616	2.267396207	2.391549118	2.252374803	2.394199587	2.242456374	2.342161699	2.246050698	2.92293506	2.241976327	2.244494463	2.254990268	2.319738224	2.344811687	2.300787838	2.234511242	2.24844102	2.238731038
KRBA2	2.692973957	2.79485744	2.881846572	2.337834898	3.70242497	2.241287006	3.19783716	2.822377113	3.223040294	2.704259292	3.10384413	2.539809221	2.749643721	3.499043887	3.428800751	3.145069745	2.831567736	2.45393664	3.272399797	2.410594491	4.326412736	3.182902391	2.994378831	3.29069178	3.43390856	4.383240948	3.014419438	3.774279553	4.291689516	3.227851176	3.143279795	3.100631514	3.344777663	3.010770841	3.58637548	3.799872086	4.284926609	3.800899058	2.415904558	3.083207546	3.908161264	3.640005711	3.197263291	3.599850231	2.764589793	2.783520551	3.420859394	2.797335611	2.711186198
TP53TG3	2.222010741	2.222010741	2.222010741	2.222010741	2.222010741	2.222010741	2.222010741	2.222010741	2.222010741	2.222010741	2.222010741	2.222010741	2.222010741	2.222010741	2.222010741	2.222010741	2.222010741	2.222010741	2.222010741	2.222010741	2.222010741	2.222010741	2.222010741	2.222010741	2.222010741	2.222010741	2.222010741	2.222010741	2.222010741	2.222010741	2.222010741	2.222010741	2.222010741	2.222010741	2.222010741	2.222010741	2.222010741	2.222010741	2.222010741	2.222010741	2.222010741	2.222010741	2.222010741	2.222010741	2.222010741	2.222010741	2.222010741	2.222010741	2.222010741
FRAS1	2.249069657	2.692202075	3.289206698	4.298429056	4.679094421	2.541168722	3.068393832	5.822301394	6.390063009	3.692202284	5.873379927	2.598800253	2.340685757	3.984029485	4.624594359	2.448483217	2.622666253	3.589055998	3.112897578	3.142901291	4.672800876	3.917618984	4.019062595	3.324530132	3.396704343	3.464513908	2.291710135	6.512874512	4.302734537	2.518800087	3.589098896	2.506054561	3.946447879	2.512794557	3.179107329	6.142557932	6.757912844	5.491327488	3.919900698	3.022336584	2.825799621	4.081415119	3.323948526	2.326121102	4.321424899	4.249032821	3.059041621	2.840524621	4.540123869
SH3BGRL2	3.738755776	5.861774616	5.151225983	5.897329685	6.162871786	6.29494983	7.246912869	8.118781549	7.238679014	4.751139191	7.8345167	4.57466587	6.926025892	7.60419283	6.49229242	6.932680483	6.093709825	6.519635824	6.088743247	4.247027553	6.558130908	5.341246247	7.955971981	6.108937114	5.633830992	7.206795847	5.247111034	6.731575515	6.849746295	6.017772862	6.51410913	6.110908863	8.455380972	3.552645569	6.336323629	6.30987098	7.150659164	7.785925798	5.594037782	5.342779357	8.06490769	7.081682091	8.645080609	5.905082139	5.568767668	6.994798245	6.782019199	6.746018934	6.969202782
UBE2G1	6.881510895	6.64759689	5.987833571	6.469936137	6.127891119	6.168751972	5.409690408	6.022813595	6.913480681	5.582457809	5.587294331	5.95945161	6.738299575	7.005802598	6.757541679	5.823326704	5.49955196	6.605375954	4.939583635	6.234098259	6.454731593	6.701570733	7.443529004	7.364793106	5.678338304	7.263638657	6.376789587	6.179183921	6.314164032	7.812083883	5.927721089	6.706033245	6.809477545	6.714840883	5.131518213	5.491274389	7.410910708	6.313420692	6.559200006	5.465044251	6.790296182	6.907214085	6.90225347	5.227876919	4.980807466	5.973089705	5.651612711	6.096560344	5.754278723
ZNF177	2.743048677	2.743048677	2.743048677	2.851527528	3.002152783	2.743048677	2.967370798	3.103258335	2.743048677	2.743048677	2.912148611	2.743048677	2.743048677	2.956965405	2.975677334	3.27475954	2.743048677	2.743048677	2.937754593	2.743048677	2.743048677	2.743048677	2.856220621	3.019851431	2.833562006	2.832275927	2.743048677	3.250667065	3.083870973	2.743048677	2.743048677	2.743048677	3.000090147	2.743048677	3.009981944	2.743048677	2.743048677	2.954047456	2.844692214	2.743048677	2.743048677	2.743048677	2.743048677	2.743048677	2.743048677	2.743048677	2.980239217	2.857499682	2.743048677
PEA15	9.672185357	9.849230745	9.813954912	8.96836827	9.531351297	9.153319334	8.050232737	7.657845545	9.322130485	9.543116393	8.408730825	9.934574572	10.67256499	9.280829968	9.75108181	9.604017402	10.54863564	9.825396698	9.425636204	9.538855672	9.052475844	9.797180479	9.431248388	8.560226989	10.25783934	10.04002252	9.173821531	8.788912403	8.098880719	10.6385848	9.343558878	8.918437454	9.528531124	9.669995551	7.757535377	8.130155203	9.27790313	8.822585001	9.919657289	9.507686867	10.22555912	9.412983743	9.362758819	7.896918587	9.380197106	9.823189757	9.355349164	10.99171833	9.358966854
HAVCR2	4.360922269	6.798101271	4.652023938	4.343993578	6.303128811	4.097534486	3.748506586	2.940859502	4.181989982	7.276012223	3.714794485	6.964095443	4.036157465	4.847832361	5.303147181	5.075958753	5.444859535	6.422357976	3.37909688	4.881253974	3.777414031	6.862883488	4.717945452	3.03351995	3.907535292	3.606910998	6.748510173	5.725371236	4.011504574	5.108607786	5.227340215	5.838375786	3.528069123	7.859885211	2.608299012	3.724282593	5.507414928	4.109930772	4.860901775	5.659286499	3.301267279	3.781203899	6.317449696	3.020974302	6.609258402	5.740766984	3.120845934	2.661437992	3.178021799
SRPRB	8.038097074	8.142703567	7.989478705	7.685000475	7.779844529	8.278045385	6.922618612	7.359176431	8.144662404	8.513268215	7.078359167	8.007765042	8.219245378	8.430188331	7.609185443	7.74849229	7.934626193	7.370341747	6.882058834	8.287292034	7.602031527	7.643387161	7.589117987	7.417458866	7.334176417	8.970128967	7.069350008	7.823714057	7.598755063	7.751343032	7.439397195	7.706805366	7.628496799	8.267443516	7.160990606	7.950121437	8.726344994	7.587709431	8.250120088	6.905792166	7.544287106	7.779699235	8.23739818	7.45556918	7.42320387	7.654936276	6.851145927	7.874283708	7.768391372
NKX2-2	2.21861502	2.25998797	2.21861502	2.21861502	2.21861502	2.431326498	2.21861502	2.21861502	2.21861502	2.21861502	2.253201009	2.273987412	2.21861502	2.21861502	2.21861502	2.21861502	2.21861502	2.21861502	2.572529781	2.21861502	7.823236819	2.21861502	2.21861502	2.256798299	2.255200671	4.660368577	2.21861502	2.21861502	2.21861502	2.21861502	2.21861502	2.21861502	2.254001224	5.38816972	2.21861502	2.21861502	3.017895711	2.21861502	2.21861502	2.265419849	3.053958472	2.256399067	2.21861502	2.21861502	2.21861502	2.21861502	2.21861502	2.21861502	2.21861502
KRTAP19-5	2.190119949	2.190119949	2.190119949	2.190119949	2.190119949	2.190119949	2.190119949	2.190119949	2.190119949	2.190119949	2.190119949	2.190119949	2.190119949	2.190119949	2.190119949	2.190119949	2.190119949	2.190119949	2.470358793	2.190119949	2.190119949	2.190119949	2.190119949	2.190119949	2.190119949	2.190119949	2.190119949	2.190119949	2.190119949	2.190119949	2.190119949	2.190119949	2.190119949	2.190119949	2.190119949	4.532327164	3.464988848	2.190119949	2.190119949	2.190119949	2.190119949	2.190119949	2.190119949	2.301775957	2.190119949	2.190119949	2.190119949	2.190119949	2.190119949
CALN1	2.595800539	2.606681932	2.628894293	2.607349259	2.595800539	2.595800539	2.612013138	2.595800539	2.616332317	2.690967202	2.595800539	2.595800539	2.595800539	2.607349259	2.595800539	2.595800539	2.595800539	2.628894293	2.746687576	2.631526989	6.385052693	2.68588119	2.619812794	2.6058474	2.615004522	2.79391514	2.626257464	2.614672409	2.642016698	2.641199545	2.613509496	2.604845414	2.595800539	2.595800539	2.595800539	2.607015628	2.6133433	2.603341313	2.595800539	2.595800539	2.612844613	2.615668551	2.616995822	2.603675674	2.604009969	2.613010858	2.621467633	2.608016321	2.595800539
CA5A	2.273963452	2.247705272	2.247705272	2.247705272	2.301542878	2.247705272	2.247705272	2.247705272	2.423771771	2.247705272	2.247705272	2.303880873	2.399444031	2.33505459	2.311903178	2.293458713	2.276084643	2.247705272	2.605954787	2.282428334	3.102330657	2.33505459	2.294112456	2.247705272	2.28479957	2.355070174	2.325381765	2.247705272	2.247705272	2.283087428	2.247705272	2.247705272	2.247705272	2.247705272	2.247705272	2.29110262	2.314867139	2.27701162	2.289529609	2.247705272	2.247705272	2.247705272	2.404874747	2.247705272	2.310612472	2.247705272	2.247705272	2.247705272	2.247705272
PABPC3	3.803138552	3.733334551	2.908679867	3.726984	2.550739189	2.847844875	4.372220451	3.135340391	4.127493169	2.35886196	6.645049288	2.560901479	3.344326776	4.364616303	3.726900293	5.650220413	5.052852575	3.36413325	4.236417227	3.029751272	2.903172572	3.365561681	3.337814743	3.800969388	4.360476752	2.65818414	2.627906075	2.955855318	2.676707918	3.627214024	3.150316039	3.479723484	4.106663458	3.31499559	3.539022734	3.152265359	3.588351227	3.159357093	2.914823197	2.930803449	3.431076388	3.644896163	4.627239652	3.238229868	3.013256288	5.33013404	2.821944642	3.370450706	4.308291635
C7	2.0851234	4.025619295	2.186822925	2.813194867	3.723984228	2.342588456	2.120311667	2.106730177	2.49386911	6.044824402	2.484959822	2.178506533	2.577688509	2.516589997	4.201949581	4.994506135	4.266883405	2.467448009	4.19886236	2.360221741	2.570855903	4.30659971	5.165264977	2.245357751	2.257492662	2.375957685	3.253860855	3.660291139	3.03796267	6.239125615	2.364120531	6.162111256	2.411969683	2.322441611	2.325369349	2.221454792	5.581770624	5.962646394	2.607834664	3.861438596	2.252697667	7.30155795	7.109712858	2.851361753	2.736135821	2.50205526	3.633100477	2.248114948	2.305398988
ZNF540	3.399234975	3.041308768	2.531259355	2.76211774	3.338473816	2.625009902	3.306475341	3.489060906	2.514946928	2.684157841	3.148035373	2.773028728	2.339466531	3.017157452	2.942309718	3.488605036	2.639900608	2.837367725	2.971617758	2.522715321	3.713073275	2.901904779	2.683787693	4.144689615	2.452874024	3.663075357	2.617193073	3.408590987	3.525948205	2.735539319	2.484757139	3.360289685	3.117815047	2.911507007	2.415877384	2.802468318	4.269327469	3.054685536	3.037623644	2.519857509	3.1264382	3.09080467	2.84096358	2.753502678	2.601707438	2.957028416	2.787234177	3.723198173	2.568048257
CEACAM20	2.202080316	2.312106994	2.230984564	2.202080316	2.250478699	2.202080316	2.257528578	2.202080316	2.202080316	2.202080316	2.202080316	2.202080316	2.202080316	2.202080316	2.202080316	2.202080316	2.227580416	2.202080316	2.405796008	2.202080316	2.319886336	2.24189267	2.243764074	2.3036855	2.267970381	2.235007492	2.237390172	2.328319633	2.296764862	2.264908042	2.202080316	2.233374693	2.202080316	2.202080316	2.202080316	2.202080316	2.202080316	2.228463837	2.345943928	2.244761045	2.202080316	2.270170765	2.30962186	2.229094482	2.339015757	2.231865654	2.202080316	2.202080316	2.202080316
KLHL25	4.985345244	4.387119826	4.107669062	3.217123045	5.267079604	4.569022993	4.157718686	4.60782867	5.116851132	4.15163012	3.530180694	4.924066721	4.624992503	4.44584229	4.838569006	4.235724845	3.693465344	4.169670611	4.351599509	4.722705532	5.242772025	4.735137222	4.652823297	4.288072714	4.282404233	5.398678863	4.035639649	4.680441562	4.557625872	4.073577098	4.173001161	4.679233567	4.675295095	5.028335018	4.0472603	5.151785153	5.886461724	4.242934823	4.620988213	3.79170812	4.907528601	5.420586258	4.099079472	4.428013968	3.791256009	4.521684075	4.617574955	4.683466264	5.035743285
RAB11FIP5	7.653335562	7.161131158	5.791232079	5.578884761	6.413183372	4.634206627	5.329412843	4.719419211	6.838274757	5.847657204	5.539464196	5.807273996	5.907016246	5.52763875	5.852747463	5.249750778	5.091973902	6.475819634	4.120935159	6.218148326	4.978920546	6.748474296	5.566971243	5.839916836	5.915827155	6.67368554	5.158727941	5.913032174	5.713004914	7.517539395	5.542543735	6.009094887	5.160414749	6.062578568	3.909031066	5.525728211	5.327306859	4.869889825	5.558691964	5.346232492	5.900197968	5.867176075	5.666192807	4.991800078	5.22227549	5.855792128	4.970593201	4.993929314	4.8310881
CHAC2	5.602288542	5.354668236	3.980307634	5.574138502	3.722092766	4.660557872	3.372160918	4.880499552	5.069065254	4.499885804	2.879542833	4.477717801	6.319579578	4.444665995	3.241510272	4.180538813	3.86129435	4.189072874	4.296669134	5.271410013	5.786824941	4.850682954	3.983464522	4.442546055	4.316523624	6.36991091	4.336811057	4.453649108	3.773076172	3.767158118	3.387768308	4.19277246	3.945312356	4.383900595	3.858522004	4.022525052	4.747441473	2.957300137	4.565058711	4.096229908	3.824182591	4.587722191	3.676992111	3.436372984	3.28193056	4.888406152	3.371023657	4.328072211	5.314868407
ZBTB34	3.946220147	4.513934063	3.806177401	4.824182594	4.293781363	4.690040473	4.994180267	4.648191262	5.123156128	3.433621842	4.637813065	3.960051549	3.863136491	5.049704382	4.49093529	4.257724787	4.176901675	4.547886364	3.958979709	4.649261372	4.851673809	4.968142706	4.484738946	5.344266813	3.767757692	5.987191355	3.394109304	4.261049842	4.73923147	5.753639714	4.012859707	3.855894247	4.518076238	4.367045067	3.880411132	4.679644919	4.545212263	3.569998614	4.564745022	3.399900927	4.364599675	4.979938909	5.15241394	3.719211518	3.525004432	4.158816081	4.428826281	4.499688839	4.833662095
ARL9	2.629802793	3.345823294	2.441251172	2.590485801	2.798710686	3.807299844	2.97244752	4.694851684	2.523001177	5.172384129	2.258250184	5.011594538	4.363189939	3.185142592	2.442953364	2.986441646	3.683484555	3.219870474	3.932570371	4.90589813	4.729289508	3.521531755	2.757035062	2.888757524	3.602086481	2.293635395	3.024255368	3.977828629	3.025808373	2.568636337	3.932646308	2.969138305	3.743116844	4.032822962	4.947945799	2.611188554	3.795509514	2.488564774	2.377201502	2.796875561	2.637590726	3.276609719	4.761577147	3.874271631	2.949894003	6.353778866	3.041241753	2.237703485	5.590426459
C10orf120	2.145456352	2.145456352	2.145456352	2.145456352	2.145456352	2.145456352	2.145456352	2.145456352	2.145456352	2.145456352	2.145456352	2.145456352	2.145456352	2.145456352	2.145456352	2.291479245	2.145456352	2.145456352	2.274541768	2.145456352	2.898193566	2.145456352	2.145456352	2.145456352	2.145456352	2.145456352	2.145456352	2.145456352	2.370588711	2.145456352	2.145456352	2.145456352	2.145456352	2.145456352	2.145456352	2.145456352	2.145456352	2.145456352	2.145456352	2.145456352	2.145456352	2.145456352	2.145456352	2.145456352	2.247356669	2.145456352	2.145456352	2.145456352	2.145456352
OR10S1	2.318815108	2.318815108	2.318815108	2.318815108	2.318815108	2.318815108	2.318815108	2.318815108	2.318815108	2.318815108	2.318815108	2.318815108	2.318815108	2.318815108	2.318815108	2.318815108	2.318815108	2.318815108	2.526697537	2.318815108	2.318815108	2.318815108	2.318815108	2.318815108	2.318815108	2.318815108	2.318815108	2.318815108	2.504554588	2.318815108	2.318815108	2.318815108	2.318815108	2.318815108	2.318815108	2.318815108	2.661821283	2.318815108	2.318815108	2.318815108	2.318815108	2.318815108	2.318815108	2.318815108	2.318815108	2.318815108	2.318815108	2.318815108	2.318815108
ZNF584	4.179633066	4.786827697	4.181769738	4.848383733	5.504585128	4.941204386	4.27398973	4.393505271	5.004307402	4.245141495	2.799983301	3.917082629	4.651091108	4.769962749	5.135069747	4.28461349	3.823652277	4.589306765	4.052709384	3.98331394	4.872554061	5.016679711	4.442960539	5.096119552	3.731898607	5.848334616	4.014515617	3.479032447	4.485770461	4.607703775	4.233456932	4.167635497	4.774173218	4.39227242	3.983711192	4.088939654	5.368144478	3.944203152	4.897795472	4.639280209	5.070398813	4.387956072	3.933827949	4.313376433	4.439028824	4.52949392	4.020060766	4.704828141	5.225336392
PRC1	3.011877138	3.915597872	3.411064731	3.387607841	2.881258502	3.137368718	3.17560669	3.185289731	3.387948758	3.12793478	2.758676481	3.816721065	3.884615014	3.510855086	3.06312696	3.135918758	3.186722309	3.815492895	3.733294522	3.780953651	3.646852196	3.254902979	3.046485471	3.623102985	3.307042233	4.530217364	2.94481019	3.670464395	3.594355996	3.415469134	2.717521622	3.129387571	3.106080802	3.845172611	3.123573309	3.410047657	4.208153228	2.993524242	3.343734366	3.0058934	3.757972117	3.819176299	3.210999734	2.938727519	3.088146417	3.207794802	3.430341275	3.685390904	3.724198192
ME1	5.205710306	6.356065469	6.511291319	5.520551922	4.840307628	5.369248875	4.239290307	4.021638478	4.825969104	5.422510146	3.16176712	5.997333667	7.106780226	3.927497173	5.10261336	5.175608316	5.060755142	5.804079172	3.900126981	3.958130265	3.448790984	5.683852432	5.240005947	4.125433127	4.282503927	6.786039578	5.107864571	5.567296375	3.54808893	5.210561505	4.787302509	5.494881908	4.270263003	4.678611451	3.873537913	3.006000205	6.076705483	3.283300101	6.123548732	4.043795965	4.570551092	6.099964152	5.749127531	3.276587453	4.696862777	5.86153585	4.664874484	3.448097343	6.942168131
LMAN2	8.28149435	8.24616558	8.253992282	8.034905292	8.601692346	8.606565334	7.960229235	7.796611777	7.811326475	9.05141607	8.334833244	9.140962284	8.815854454	8.267781754	8.314577224	8.487548482	7.971482443	8.388500056	8.181018159	9.015458649	8.776992889	8.487665681	8.307230398	8.402283615	8.556052877	9.883023066	9.243995301	8.42278298	8.19364668	9.280436613	8.774734652	8.077210914	9.164379497	9.3208924	8.489953817	9.912437092	9.40897061	8.406829141	8.2614784	7.685388884	7.817875712	8.549347711	8.24615366	9.00873741	8.309439375	8.590578825	8.180606857	7.488905329	8.012144638
BDNF	3.115002519	4.198582362	2.339929873	2.30901798	2.358509334	2.661698671	2.415295978	2.291874015	2.415956742	2.362652007	2.493337962	2.46285058	2.619180368	2.45016628	2.677523939	2.436161092	2.395197317	2.730104612	2.542855725	2.520166408	6.373015801	2.340397734	2.572061574	2.338759456	2.31774095	2.692533925	2.31213176	2.6030698	2.754035742	2.74712406	3.377378179	2.402452232	2.683851831	2.443290985	2.344367511	4.518448835	4.288755522	3.032238237	2.559852429	2.641631737	2.394749485	2.498502453	2.427136719	2.298663061	2.353658836	2.410439701	2.278798874	2.367238966	2.445551103
FMO2	2.286621692	2.740363787	2.795273936	2.628423311	2.792491882	2.231732239	2.184418652	2.231369426	2.233303215	3.346392661	2.269373076	2.381128372	2.397235339	2.60717329	2.497519447	3.096435223	2.689677449	2.977932207	2.38348798	2.328398401	3.029389858	2.513948432	2.527301756	2.196539599	2.528734309	2.262548328	2.556300622	2.817690399	2.382630453	3.38929895	2.453709226	2.747761235	2.250217178	3.413167484	2.306829826	2.250812801	3.438442168	2.440876788	3.193238725	3.113146273	2.215055952	2.208298285	4.286028102	2.19380076	2.666457282	2.412300796	2.462191899	2.586195858	2.200512731
ARRDC4	4.026137042	4.755079799	4.174598412	4.741271096	4.592229496	4.180066568	4.16430684	5.562256958	2.514666732	4.473636147	4.641197974	4.106368933	3.006104278	5.880917318	5.079534379	5.173874037	5.137292852	4.474948244	4.95945507	5.291806892	3.322684964	5.013529377	5.17984822	7.114114225	3.501914576	6.17122305	4.943134181	5.047554326	5.905055421	4.627180537	5.483179633	6.116522654	5.604317323	5.542246648	3.836101301	2.587138875	5.410940616	6.187557991	5.663236701	3.898251886	5.040016182	5.012972804	5.463841353	3.915067305	4.560929229	4.351299042	5.214268799	6.068179075	3.589600993
TMEM175	6.180821229	6.489076543	6.509963244	6.082658231	6.733453537	7.325047526	6.122125634	6.636262768	6.354278516	6.643111971	5.855125681	5.999879254	6.699017088	6.687790691	6.303520114	7.124180373	5.382221904	6.367675404	7.360776536	4.878287267	7.933133323	6.557620588	6.132667129	5.573072849	5.138053723	7.872264451	6.953367139	6.671299796	7.722942342	6.269773522	7.368370226	5.384571587	7.899669732	6.205118445	6.292008698	6.820125015	6.329149641	6.988159209	6.879754461	5.74092521	7.132117994	6.411709283	6.167997395	7.220321326	6.467672717	6.618007921	6.803219568	6.973271275	5.522234201
IQGAP2	2.622875252	4.477573815	3.186661118	3.146271914	3.399286056	2.585022824	2.659197423	2.287099205	4.927808938	3.983661177	3.885023085	3.672792483	2.411072214	3.226791193	3.636653618	3.648962806	3.581643978	4.038037962	3.022967839	2.680424976	3.054102575	4.590877247	3.972754394	2.952836532	2.699027008	2.967776826	3.496333537	4.957210676	3.163198984	3.120799318	2.989606314	4.318658247	3.709353424	4.337512308	2.38914568	2.483489211	3.308695713	3.162231808	2.974241118	3.588094373	3.237204984	3.022967839	4.279302663	2.280638153	3.698087557	3.229186519	3.265262029	2.448434837	3.350006686
MVK	5.263692774	5.925200621	5.653199992	4.571211434	5.725361608	6.187279553	5.502357982	6.272435163	6.881802604	5.202170473	4.625032554	5.851157139	6.431239071	6.188405103	5.06840424	6.538981422	5.494257541	4.454938716	4.661919391	5.293566136	5.53414177	5.888249152	6.276147863	5.350528725	6.561769686	5.327533921	5.531075589	5.942484071	6.17340808	5.745125575	6.159136984	5.035110056	5.506013091	4.83320414	6.220235512	5.425049124	6.458536268	5.624075522	6.16109811	5.286048521	6.380626468	5.800193334	5.946052515	6.201778722	6.139327868	5.962317241	6.642194253	5.714657528	5.514477833
CAPN7	5.735631272	5.950081839	5.502855181	5.210715218	5.491678623	4.838779229	6.499188704	6.327028721	7.008571322	4.59744462	4.941590281	5.161433443	5.538022469	5.779149433	5.560248534	5.897095597	5.140653053	5.134231255	4.471333639	6.074565768	5.946011982	5.786097549	6.491008607	6.269848858	4.425413386	6.620813877	4.6080549	6.022481392	5.427889337	6.028254265	5.47327403	5.872178652	5.833810862	5.692843904	4.167762259	4.847336756	6.485862428	5.228132469	5.235986119	5.62382772	6.568093715	5.959611478	5.633854114	4.659161354	4.802931339	5.269702803	4.556813707	6.444976786	6.616220429
SBSN	2.224326059	2.93417996	8.462210793	3.560553486	2.722860255	2.632978314	2.294987974	2.767632925	3.45528568	5.385476393	2.047335831	10.58497013	1.998715944	2.784128474	2.1536806	3.522452495	3.245456135	2.303800076	3.563412929	9.487956498	5.33685487	6.734101991	6.843106601	7.961361906	6.226602979	4.452466805	8.069906878	2.08397587	4.343870678	2.283303882	7.602186704	5.409751127	1.982577243	2.394133612	3.376159399	7.222779246	2.346870352	2.084316527	4.066640219	2.347423764	4.103386162	3.621846392	2.135712145	2.087718056	4.547785017	7.714603712	5.423706621	3.111019836	2.993427033
PPP1R14C	5.854894712	7.165019465	6.848483634	2.324120287	2.602867106	7.111746989	2.331121551	2.738490749	3.366342756	6.560820818	4.017068855	6.970611398	4.553246763	6.673442031	6.518942903	2.998351679	2.584820946	2.080767763	2.665472204	6.088013333	3.184543392	6.896854844	6.342037755	4.197909236	5.342945374	6.169386672	6.927816415	4.401516554	3.317278004	3.454089963	4.571683863	5.710962435	2.31975793	7.074207581	2.707820952	6.967894378	2.670062014	2.34483263	7.191236201	5.344165695	6.603674181	4.134586703	5.319158182	1.95020519	3.873092925	3.413887191	4.138106916	4.053185573	2.105467266
CEACAM3	2.203022702	2.22354549	2.231350578	2.226793484	2.567131457	2.401292305	2.249061608	2.16876925	2.318071815	4.187980012	2.214479036	2.526516497	2.269898023	2.30865104	2.231829313	2.312921559	2.360586092	2.231111142	2.344277756	2.32097353	2.198484526	3.225767659	2.470074511	2.445174369	2.308876166	2.192942969	2.47027253	2.742828711	2.304817724	2.192078751	2.338684413	2.214357707	2.260692964	2.700347043	2.193313166	2.16876925	2.31773657	2.244331398	2.397102073	2.373054495	2.232786237	2.358099161	2.564102836	2.283178549	2.839982326	2.409111573	2.253656502	2.16876925	2.388256895
SPON1	4.406204478	6.539185414	5.016942298	3.966350542	6.99207546	3.989001877	4.174555428	3.527031576	4.026912824	7.078367384	4.546827883	4.984413127	3.135843157	7.074462257	5.672218351	6.721534175	5.844299754	5.096221223	2.779886836	3.199210922	3.725551837	7.980504399	6.565954279	3.723631559	4.850859533	6.138990342	5.683533232	6.04386935	4.352492194	6.20361381	6.486212735	7.566526482	5.064297879	5.368983992	3.522451836	3.35445544	5.862960116	6.040728811	4.702876274	5.61942245	2.851428431	4.249483717	7.38621382	3.042303878	5.187648584	4.856634588	4.745389974	3.822642651	3.309546712
PCDHA10	2.307436864	2.355605872	2.313217221	2.375992658	2.97310964	2.300413542	2.408636492	2.300413542	2.311069272	2.320441498	2.631627002	2.352482116	2.307436864	2.341491874	2.300413542	2.446117108	2.43402479	2.325900972	2.638923585	2.350656592	2.376888809	2.403626692	2.318973009	3.431940656	2.315227834	2.748480912	2.321375163	2.3197742	2.305279719	2.405382231	2.318572235	2.368673272	2.347652164	2.330411705	2.320174618	2.374070337	2.37995683	2.342804923	2.300413542	2.380977962	2.365063242	2.340966298	2.446360288	2.304469903	2.30891791	2.309321551	2.339651464	3.13617116	2.425532495
SNORD28	0	0	0	0	0	0	0	0	0	0	0	0	0	0	0	0	0	0	0	0	0	0	0	0	0	0	0	0	0	0	0	0	0	0	0	0	0	0	0	0	0	0	0	0	0	0	0	0	0
MARS2	6.138100304	4.463266184	4.093296136	6.227567331	4.00278386	4.806554661	5.170505688	5.881622947	4.678186697	3.134088426	3.972291078	3.474854989	5.192055265	4.519152292	4.842959287	4.244132336	3.393665262	4.310393606	3.965002855	5.212127717	3.945032637	4.976496387	4.566616252	4.752605952	4.330807033	5.498669412	4.331258178	5.584509694	5.170142385	4.851207339	4.133137702	4.126302972	4.638939231	4.425500436	4.413967833	3.487390221	5.26153254	4.675969983	5.488232857	4.914632422	5.336276501	4.819149899	4.029926691	4.028487882	3.124579843	5.517956319	4.040039584	4.661003886	5.410465744
AIF1	5.201524235	7.886252955	5.719337869	4.769447655	7.320944266	5.206673996	4.592406295	3.232316206	4.801970421	9.665606271	5.159010067	7.993463158	4.740570026	6.034434264	6.039335466	5.841143302	7.144318018	6.919954339	4.113209986	5.466032813	5.680129124	7.705579961	5.897109306	4.61208105	5.370848442	4.070911566	7.664426365	7.027236641	5.024240836	6.144426374	6.221740643	6.742075746	4.677617307	9.133671019	2.879173639	5.336931091	6.225703479	5.45801786	5.652874032	6.55706593	3.975437182	4.589008741	7.058906954	4.102175625	8.284523411	6.49296412	3.879119299	3.336119608	4.057194839
PYCR2	6.798488933	6.732958342	5.969328286	7.629624755	7.857077517	7.246279129	7.21031667	7.550721776	7.555552188	7.442332485	6.405374857	6.603743277	7.794121705	7.366214228	7.490591468	7.140861612	7.422166584	6.301657005	8.320989909	6.761234742	8.339926951	6.368401406	6.848213113	7.120406073	8.042353199	6.298930518	6.679742759	6.989984247	7.419684719	6.935698811	7.885445447	7.17302918	7.049348179	7.111818996	7.62299603	6.834354936	7.532126707	7.134816289	7.643031807	7.123789291	7.399981314	7.48642862	7.45165916	7.643922005	7.145744145	7.475457483	7.312958969	6.957732876	7.316312161
CD79B	2.48430584	3.797591115	2.525166159	2.958617917	3.408081101	2.770404679	2.836763109	2.458577881	2.964387753	4.699854556	3.290747373	3.884739373	2.505976162	2.998696244	3.826533454	3.248474369	4.782497636	3.5139684	2.772949741	2.661716009	4.11655211	4.213816481	3.275412819	2.817158144	2.796354283	2.850246094	4.153737221	3.671264586	3.458755643	3.616695351	3.260436497	3.991966613	2.964835381	4.125310308	2.548648688	3.291384206	3.105305732	2.955400671	2.81209885	3.456232562	3.085188484	3.092007851	3.826343596	3.656049718	5.21690414	3.030858967	4.180808777	2.439780088	2.424074138
SUGT1	6.57532441	6.517717463	6.658726063	4.60520469	6.135768073	6.344003058	6.173840383	6.642425917	5.740147342	6.06123677	5.956140046	6.208695419	5.756256246	6.432766961	6.425170598	5.897901464	5.823228939	5.54534189	5.280545049	6.578648565	5.658837265	6.422145018	6.26890824	6.549958934	5.520244884	6.243232902	5.929242407	6.710661676	6.13349185	7.493997193	6.31685392	6.049234352	6.626113101	6.486235391	6.218871242	6.711155225	7.172101752	5.773144449	5.683513045	5.242172826	6.11934263	6.447294233	5.946603451	5.912866047	5.763652774	6.358681755	5.936623202	5.857224822	5.770346113
CDC42BPG	6.2009148	6.314794993	5.104087882	5.083025272	5.9950793	6.432843833	6.145564313	6.534775364	6.551936246	4.329749034	6.021610885	4.409228234	5.326654277	6.482411749	6.367802178	5.906281673	4.741285071	5.698611285	5.307113987	5.49293833	5.914654051	6.539170141	6.505253461	6.263068133	5.58337564	6.342445113	5.499448798	5.671784129	6.156199007	5.466663726	6.302235281	6.427247142	6.582841139	4.686662002	5.388336349	5.255717746	5.61346946	6.107260434	6.439362052	5.101656358	6.198049324	5.693768666	6.159010244	5.590738963	5.322240086	5.220514691	6.199518959	5.981107068	5.7656961
TGIF2LX	2.19881401	2.277812177	2.259582964	2.19881401	2.19881401	2.19881401	2.19881401	2.19881401	2.19881401	2.19881401	2.19881401	2.19881401	2.19881401	2.19881401	2.19881401	2.19881401	2.19881401	2.19881401	2.346393895	2.19881401	2.19881401	2.568157834	2.19881401	2.19881401	2.19881401	2.19881401	2.19881401	2.19881401	2.19881401	2.19881401	2.438838816	2.497244492	2.19881401	2.19881401	2.19881401	2.19881401	2.19881401	2.254224196	2.19881401	2.19881401	2.19881401	2.19881401	2.19881401	2.19881401	2.19881401	2.19881401	2.19881401	2.19881401	2.294870269
MT2A	11.01047742	11.67455728	9.5652751	8.030136652	8.894365177	9.075405414	7.069910187	5.6979002	6.865487393	12.93362259	6.616446166	11.50111514	8.526651365	10.03943635	7.87008126	8.471653285	9.701680662	12.17230904	7.163610206	13.25761568	10.2606431	12.13568127	8.3153952	6.638822203	10.32097464	8.348858989	13.83356764	8.274773857	7.206933044	10.35058323	7.841649467	7.892790604	7.348246185	12.90030941	6.631687229	10.17374585	10.07900874	10.27801652	10.60019614	8.641522551	8.161547274	9.410893657	9.246523417	6.884790494	11.1655235	8.951755629	8.109931183	6.923093016	7.127288181
DSCAM	2.371609982	2.402526435	2.395369906	2.371609982	2.371609982	2.371609982	2.371609982	2.371609982	2.371609982	2.408439586	2.380260122	2.385587874	2.384633127	2.371609982	2.371609982	2.371609982	2.378616659	2.371609982	2.514482279	2.848076093	3.466273622	2.576393736	2.394557385	2.390759269	2.399020332	2.371609982	2.537385428	2.371609982	2.389400257	2.389128294	2.371609982	2.371609982	2.371609982	3.673260336	2.380807508	3.300532337	2.666561941	2.371609982	2.381901626	2.371609982	2.371609982	2.371609982	2.371609982	2.379027709	2.410449644	2.412189325	2.371609982	2.383268054	2.371609982
ST3GAL5	2.946126177	4.455648133	4.719402449	3.467189217	6.183529153	3.726146436	7.880537313	8.659227229	6.822186829	4.955509967	7.076077458	4.796910475	4.740205341	5.573299053	3.882411599	6.201271894	7.918675128	4.109050844	6.05632414	3.239754255	6.319163198	4.444825473	4.976890329	6.236290826	4.94692327	5.587711407	4.623179354	5.758786097	6.364534155	4.608028476	6.50054067	4.972401207	5.970322688	5.259570197	7.960220794	4.752976694	4.882269428	6.755654027	3.513408595	6.847551043	5.597657946	6.699582886	7.474102276	6.152109777	5.24040585	7.762980395	6.174917494	5.34142981	3.662404498
GABRR2	2.322736728	2.604871695	2.533449755	2.250388968	2.636270035	2.559463281	2.21271507	2.812962277	2.218265482	2.424534974	2.235881733	2.263528741	2.307597252	2.546655282	2.767648214	2.617984475	2.301594192	2.37424674	2.408484657	2.361043259	2.80326231	2.745007318	2.286937304	2.52062986	2.329050184	2.502847416	2.249507945	3.088000308	3.378830122	2.460846767	2.245093287	2.350742068	2.707174937	2.383859266	2.176770477	2.427205553	3.536661087	2.268203025	2.379012894	2.381982339	2.611199766	2.599752469	2.424821387	2.423866418	2.410804286	2.264290889	2.469528716	2.394082265	2.197406529
ZNF678	3.165565449	3.20988385	3.013956331	3.709590722	3.722096085	3.420660723	3.045742189	4.021529796	4.585304408	3.162023608	3.547754323	2.707865728	3.616361283	3.903689869	4.197620709	3.735691057	3.077668252	3.161757553	3.834999162	3.343169163	4.069784137	3.474558845	3.360085472	4.595194627	3.48775254	3.471160565	3.037615519	3.834056185	3.779859077	3.314258437	3.694011816	3.393447141	3.97348555	3.459243215	3.140282072	2.874860625	4.044450223	2.923521425	3.559093698	3.736216228	3.994577181	4.171022603	4.601540369	3.186428491	2.831699079	3.499898389	3.125979568	3.275792969	4.007266382
ABHD2	4.351698718	5.310996433	4.975098441	4.230246683	5.13638539	5.852646854	4.870251463	5.253983949	5.872140679	4.817252896	6.213719629	4.624269636	6.241304631	6.137473062	6.684478686	6.002829787	4.94785516	5.421503077	4.822492523	5.157285261	5.207358586	6.166487663	6.397295008	6.89080337	5.656860905	9.031556922	4.776442338	5.906235997	6.35985647	4.972035698	5.94725121	8.528034644	7.196587312	5.552451081	5.410088962	4.980535762	8.622413898	6.697049157	5.17639691	4.473708282	6.498966136	5.87116474	7.424442899	5.601323608	6.381765792	5.491120548	4.456251675	5.227784199	5.251513136
KRTAP6-2	2.267184877	2.267184877	2.267184877	2.267184877	2.267184877	2.267184877	2.267184877	2.267184877	2.267184877	2.267184877	2.267184877	2.267184877	2.267184877	2.267184877	2.267184877	2.267184877	2.267184877	2.267184877	2.267184877	2.267184877	2.267184877	2.267184877	2.267184877	2.267184877	2.267184877	2.267184877	2.267184877	2.267184877	2.267184877	2.267184877	2.267184877	2.267184877	2.267184877	2.267184877	2.267184877	2.267184877	2.267184877	2.267184877	2.267184877	2.267184877	2.267184877	2.267184877	2.267184877	2.267184877	2.267184877	2.267184877	2.267184877	2.267184877	2.267184877
HIGD1A	7.614377935	8.780004094	7.854947861	8.220365914	6.895456464	6.755164747	8.564436177	8.781189937	7.401292386	7.381022723	7.796868876	7.987100662	6.618387959	7.556010173	8.375202801	7.380376771	7.993180408	7.695699609	7.076551908	6.823013517	5.406690018	6.992141101	8.088823418	7.616976962	7.769585687	8.203360447	7.389125547	7.518203497	5.729212789	8.9280857	6.225262454	6.375970673	8.55824486	7.991096378	7.115324694	7.149723584	7.580279998	7.472222196	7.721677542	8.107795012	9.013265801	7.859709308	7.942854336	6.820994651	7.212394764	7.78377931	6.883953431	8.959849319	7.936481276
PLEKHH1	4.116200898	4.024240142	4.073342785	4.513642385	4.250053447	4.248138692	5.819960609	7.444394244	6.310586962	3.282770228	5.546781955	3.21746922	4.494192667	5.24646881	6.615893665	5.458032822	4.464728722	4.407150285	5.985954261	3.659543165	3.866308733	4.151107636	5.132547482	6.376652865	4.410446122	7.523164643	3.675736181	5.107019785	6.23507906	3.800012017	4.433971285	5.844369305	5.847887032	4.304633669	5.674540862	3.763396421	4.945309791	4.129568737	4.856710277	4.571241346	4.135384333	5.232326003	5.559425409	4.487749525	3.453240783	4.937701901	5.117524926	7.122342837	5.681536748
PDE6G	2.76185263	4.993419337	2.718301988	4.518476898	4.380226128	7.296234416	3.304596586	3.914650123	2.985090641	5.890419051	2.868183349	3.398277105	3.055613864	2.363325929	3.56263059	2.929547303	3.455221492	3.714650314	2.73027306	2.711030153	3.163700595	3.771539676	3.419858058	2.516095142	3.335235606	2.502239001	4.124703253	3.15429797	2.918735423	3.637083114	3.053479656	3.411045037	2.764950799	4.679853852	2.937232307	4.388468333	3.270915163	2.644983487	2.744551516	3.16076635	3.390648225	3.412314607	4.23746187	4.840142632	4.456443773	3.228844057	2.873499757	3.33363391	2.840208127
RPL3	12.64864397	11.23108607	11.26627776	12.40109255	11.26967574	11.38647328	11.77931485	11.75484565	11.84516229	11.98823962	12.19878729	11.46214292	11.5455252	11.70023947	12.35501828	11.85041219	12.09504785	11.06974068	11.25836623	11.76173007	11.87318446	11.56073126	11.70204146	11.4683504	12.23708314	11.55068795	11.4320057	11.02361872	11.79616826	11.72828521	11.89336938	11.68444807	11.77978652	11.91380185	12.85134964	12.60971216	11.41035848	11.48113866	11.54222384	11.62227728	11.15729356	11.50487833	11.66176773	13.04895897	11.4753533	11.3464453	11.54660795	11.43455487	11.33152316
IGSF3	5.635695563	6.427926818	6.90823639	6.145057229	7.899937981	5.954916369	7.0126905	7.232337242	8.407346124	5.610682615	6.958099177	6.229742129	7.273148809	6.739663645	6.853996555	6.50936778	6.057040402	5.780310538	5.609215706	6.967552702	6.001594786	6.730311828	8.058298435	7.559367712	6.889712958	7.121594824	5.190807202	6.859546506	7.061953176	6.310112818	7.067815972	6.689601581	6.031910851	6.202892565	6.194418553	6.087328988	5.880509249	6.033154582	6.857098192	7.169225436	6.545571824	7.867870346	6.553283354	5.470183232	6.153415007	7.134180607	6.350640625	5.915652219	6.817148334
PCSK6	4.023154487	3.810268902	2.555614952	3.233817342	2.814237239	2.629932369	3.146962757	2.863100601	2.426167301	2.328796625	2.969262728	2.205236178	3.403050216	3.748944914	3.572638907	3.582510771	2.843855543	3.014071101	2.70503809	2.352491672	2.312740472	2.427192241	3.423232307	4.374655555	3.549536862	5.290466392	2.198964326	2.782560437	3.387882398	4.170186802	3.549202583	4.760713448	2.416340226	2.484679761	2.646464508	3.251864691	2.70748348	2.381743827	4.389619071	2.602247917	2.78749295	3.868487302	3.452209711	2.237536104	2.577137687	2.621541856	3.451847683	2.501884196	2.748179439
OR52E2	2.160631753	2.160631753	2.160631753	2.160631753	2.160631753	2.160631753	2.160631753	2.160631753	2.160631753	2.160631753	2.160631753	2.160631753	2.160631753	2.160631753	2.160631753	2.160631753	2.160631753	2.160631753	2.24689623	2.160631753	2.160631753	2.160631753	2.160631753	2.160631753	2.160631753	2.160631753	2.160631753	2.160631753	2.160631753	2.236418185	2.160631753	2.160631753	2.160631753	2.160631753	2.160631753	2.160631753	2.160631753	2.160631753	2.160631753	2.160631753	2.160631753	2.160631753	2.160631753	2.160631753	2.160631753	2.160631753	2.160631753	2.160631753	2.160631753
TREML4	2.27182812	2.336522864	2.237415481	2.212856641	2.29382607	2.212856641	2.212856641	2.212856641	2.311118216	2.212856641	2.239518488	2.212856641	2.252848111	2.246722501	2.261790589	2.314972174	2.212856641	2.212856641	2.331872661	2.265273636	2.212856641	2.462024777	2.212856641	2.299363782	2.24109358	2.321412086	2.272212682	2.320670597	2.212856641	2.239781132	2.212856641	2.457456251	2.240175001	2.796112022	2.212856641	2.212856641	2.264113626	2.278733388	2.275796605	2.212856641	2.212856641	2.212856641	2.417694203	2.212856641	2.212856641	2.212856641	2.212856641	2.212856641	2.212856641
RPS6KB2	6.339460476	6.208536837	6.71435022	5.356915929	6.225228626	6.987078559	6.307923416	5.343526057	6.314925064	6.736242427	5.059843739	5.882216542	6.235363036	5.781903971	5.963116833	5.930799507	5.44439306	6.45333224	5.509172309	6.655989806	6.141431117	8.411080062	5.940426318	5.445587006	6.271164165	6.236238495	5.483970981	5.884052323	6.279394119	5.98918947	5.736308861	5.884137196	5.738036018	6.569006749	5.77820679	6.881556643	6.064332344	5.564073247	6.31746274	5.455401835	6.00198547	6.242438558	5.60446614	5.821115947	6.314566331	5.589825782	6.142403516	5.850372503	5.543549099
GAGE1	2.215630658	2.199928662	2.25712927	2.376245659	2.199928662	2.199928662	2.199928662	2.199928662	2.199928662	2.199928662	2.199928662	2.199928662	2.231492154	2.199928662	2.199928662	2.199928662	2.199928662	2.219253619	2.224187736	2.199928662	2.199928662	2.226587429	2.199928662	2.199928662	2.244200555	2.199928662	2.199928662	2.199928662	2.199928662	2.199928662	2.199928662	2.199928662	2.199928662	2.199928662	2.199928662	2.225987946	2.199928662	2.199928662	2.199928662	2.199928662	2.199928662	2.199928662	2.199928662	2.199928662	2.199928662	2.219856406	2.199928662	2.199928662	2.199928662
CLK4	3.995716347	4.129237797	4.562505266	4.377406165	4.832179475	3.861186242	4.515622253	4.964085329	3.813973784	4.05422321	3.925306238	4.233604848	3.901536307	4.163479324	4.237920962	4.637592128	3.224151888	4.534919027	4.122085147	4.692132707	4.695374192	4.578699275	4.454760936	5.329744596	3.293130478	5.412616836	4.533554059	5.518688926	4.950398298	4.37311152	4.198658892	4.02839071	4.361085077	5.272998055	4.368593502	4.287646439	4.931593707	4.261647515	3.562004363	3.748344339	4.165968142	4.464846783	4.618758644	4.353040108	3.779332697	3.714504802	4.014370231	4.415038011	4.260411552
NOLC1	7.661860649	7.301546004	7.05095555	8.251507321	6.890819621	7.254871124	6.652117513	7.499205337	8.458138377	6.368936221	6.203126606	6.89637449	7.794868378	7.268318283	7.265787766	7.022290913	6.910630478	7.553683916	5.94513749	8.010299482	7.649937427	7.411369256	7.846543389	7.227812358	7.586337804	7.096190608	7.08538421	7.055564748	6.29088748	7.8155407	7.291855763	7.764381649	6.936311563	7.501889572	6.721422313	7.287516363	8.414612923	7.223712202	7.828006124	6.525270682	7.083575074	7.357971246	7.683755122	6.514481435	5.812461654	7.756471656	6.336145661	6.450555639	6.977921791
TAP1	7.730825295	10.36563811	6.858830306	6.699063728	8.127764049	7.415654004	6.165931226	6.160025718	6.98783674	9.27168967	6.389803625	8.782816225	9.589562619	7.462951126	8.309180179	6.542470952	7.356524861	10.2448331	6.224125922	10.08670167	5.808411416	8.770410184	6.710329097	6.160226065	6.311516224	7.916454063	10.10201706	7.980882259	6.603149771	8.693977509	9.099751962	7.086782885	7.543336096	10.51468954	4.971905104	5.605918783	8.8722667	7.265500536	8.537797407	7.252586933	5.845104842	8.188145472	9.531903991	5.740168475	6.627257111	8.653253177	5.177769673	6.944565995	8.06289799
RGPD1	2.249576998	2.481967158	2.36906803	2.233382293	2.266542005	2.326694862	2.233382293	2.295355399	2.249576998	2.233382293	2.254763292	2.233382293	2.233382293	2.260802268	2.331464833	2.317131318	2.233382293	2.233382293	2.258215675	2.233382293	2.233382293	2.233382293	2.233382293	2.39606292	2.233382293	2.614890361	2.375702294	2.407828758	2.36380512	2.233382293	2.233382293	2.254763292	2.255338974	2.261089524	2.279129582	2.562294564	2.493655372	2.233382293	2.30979668	2.233382293	2.293651687	2.233382293	2.258503188	2.233382293	2.495245576	2.253899553	2.233382293	2.233382293	2.327256443
PCOTH	2.305262467	2.250909413	2.235691568	2.254823232	2.348805009	2.303049787	2.185072608	2.185072608	2.185072608	2.300703174	2.240056241	2.355473481	2.185072608	2.254553661	2.285222742	2.185072608	2.185072608	2.331293005	2.248339308	2.239647624	2.185072608	2.320783792	2.185072608	2.245764529	2.243320937	2.402629676	2.185072608	2.297306741	2.584454738	2.240737007	2.185072608	2.239783843	2.185072608	2.255631639	2.185072608	2.379741551	2.645377405	2.36111084	2.185072608	2.185072608	2.286804777	2.245221873	2.36983569	2.185072608	2.235008371	2.185072608	2.237056974	2.328609043	2.185072608
INTS4	6.029142709	5.772501719	5.698049719	5.546587228	6.134926356	6.774915048	6.041645673	5.984537968	6.937722909	5.163204381	5.110308914	5.502613498	5.882413586	5.614516582	5.144116051	5.724610883	5.604871123	5.712980688	5.374563779	6.444236054	6.184767318	5.959162034	5.738607073	6.17550531	5.624254876	7.192752658	5.115548558	6.051418601	5.937004976	5.869615903	5.881951847	6.209520833	6.068000852	5.849180462	5.317405186	6.408553977	6.190245954	5.641381099	5.924354688	5.71098329	6.216673847	6.170864795	5.472025493	5.617544652	5.587319348	6.344400738	6.080164982	5.469035978	5.786879387
DEPDC1	5.190200576	5.033288739	5.144305889	4.74063073	2.763215427	6.02820342	4.138892236	4.448244488	5.31934528	3.960307495	2.441117389	4.606481492	6.244244927	4.753284879	3.960038526	2.906835077	4.16595001	5.545621198	4.296337174	5.204298461	5.463314041	4.69706971	5.184809756	3.939085278	4.377547539	5.983377885	4.312700579	4.654940513	4.057003799	5.053661482	4.192643035	3.843693232	4.465797697	5.314063711	3.764202906	3.73872961	5.638457071	2.719276476	4.89822896	4.185912727	5.341127708	5.283144472	4.347718356	3.171585723	3.047675325	4.89053743	4.08140963	4.581887647	4.84644379
ZNF415	3.743177148	5.587414398	5.022981577	2.917287808	6.177617555	5.182919898	5.476343372	5.319310099	3.934713472	4.47416334	4.502549536	4.33007979	2.889418285	5.665099243	2.860852326	5.354177907	4.229740578	4.81762471	4.795671445	4.561851027	4.248130557	5.19647278	5.797473326	6.31397034	3.488555088	2.689891999	3.698546439	5.378132637	3.574072085	5.996459698	3.904899242	4.145460485	5.919442705	4.929502447	4.297590498	3.932632192	5.738236685	5.461418367	5.61132177	5.132248161	5.602313257	5.414645286	5.32456941	4.425520324	2.945186001	4.941273741	4.295069691	5.750377105	5.544778741
ZNF286A	3.401345594	3.209740506	3.093932158	3.126170565	3.416621644	4.244115032	3.399700349	4.228339074	4.140314932	3.08966101	3.255019933	3.007468898	3.437840113	3.705745888	3.856945567	3.001044744	2.906234124	3.670685867	3.551404898	3.18310313	4.957955652	3.778479254	3.907534618	3.885114542	3.569250566	4.497377229	3.242527332	3.778440461	3.881526799	3.678231442	3.387452051	3.521108692	4.675452105	3.555396253	3.240675225	3.79846329	6.022070832	3.065725606	3.514938168	3.621319047	3.780223807	4.613609387	3.874069549	3.140475749	2.913644819	3.75744459	3.53587757	3.913090363	4.087814542
GABRA4	2.258619997	2.258619997	2.258619997	2.258619997	2.283883838	2.258619997	2.265949341	2.258619997	2.258619997	2.258619997	2.258619997	2.258619997	2.258619997	2.258619997	2.258619997	2.258619997	2.258619997	2.258619997	2.394977843	2.258619997	2.258619997	2.258619997	2.258619997	2.258619997	2.258619997	3.955759556	2.267819249	2.258619997	2.258619997	2.258619997	2.258619997	2.258619997	2.258619997	2.258619997	2.258619997	2.258619997	2.258619997	2.258619997	2.258619997	2.258619997	2.258619997	2.267649342	2.258619997	2.258619997	2.258619997	2.258619997	2.266289476	2.258619997	2.258619997
OR2H2	2.333424978	2.417870255	2.333424978	2.333424978	2.333424978	2.333424978	2.375764592	2.333424978	2.387177835	2.333424978	2.333424978	2.333424978	2.333424978	2.422535276	2.333424978	2.333424978	2.333424978	2.355394318	2.491689314	2.357114706	2.481332484	2.333424978	2.333424978	2.359834504	2.333424978	2.40738821	2.438204179	2.333424978	2.382257158	2.333424978	2.551702956	2.333424978	2.474474911	2.424041353	2.333424978	2.333424978	2.570510364	2.353384627	2.333424978	2.488943412	2.922450169	2.333424978	2.389001289	2.526795221	2.438881627	2.356111393	2.333424978	2.333424978	2.333424978
ELF2	4.460971026	5.338635163	5.381908092	4.909708479	5.609110085	5.741182509	5.114697615	5.915219984	5.975140614	4.682890982	5.027273846	5.090902701	6.09157037	6.140306602	5.163414148	5.458618239	4.72069442	5.635423671	5.611070167	5.37455113	6.50195274	5.529616169	6.451157575	5.994396887	5.006590689	6.65348078	4.347267417	5.824410864	5.414772036	5.974606702	5.719634344	5.17952236	6.140058151	5.876752974	4.924531	4.851332839	6.406729478	5.023389025	5.465243766	5.018664021	5.588153208	5.637670876	5.363968288	5.103265401	4.607666374	5.708303114	5.554235162	6.739838978	6.202970301
RGL2	7.449573889	7.899350328	8.234374087	7.156754112	8.833561937	8.296261596	7.781950605	8.311516551	8.192714987	7.715139197	7.94243288	7.02728776	7.934342527	9.022968238	7.97195841	7.957166058	6.543514034	8.303504073	7.908081985	7.699772174	8.125835819	7.672362919	8.432764335	8.732341122	7.983775779	8.050767724	8.263943064	8.294349343	9.032170276	8.600927927	8.04762571	8.1991394	9.643651051	7.675587388	8.125305799	8.432927469	7.328667487	8.375193887	7.057967132	7.072344825	9.012983289	8.405003193	8.117122781	8.701152648	7.33215352	7.855631637	7.913480662	8.427110966	9.51956693
MMP19	5.636053051	4.746804016	3.671397935	4.137769312	5.408851029	4.174487191	7.301248702	5.737031304	3.580367682	5.480451208	6.186262587	6.677493496	3.066325116	4.941757765	6.414776169	3.880466022	4.199558996	4.358603109	4.610341146	3.166515894	2.910763891	5.243492901	4.175535327	2.745220531	4.804874533	5.493264325	5.617832328	4.325020691	3.214368901	5.286642721	5.047594276	4.760837527	5.398386641	5.33924785	3.256653691	3.240232472	3.813795399	4.338268731	5.365100047	6.276525222	3.055869123	3.436035064	5.686646881	2.765903417	4.893103368	4.662737742	3.650714828	4.856825884	5.355483258
XKR9	2.721027618	3.437176415	2.167720024	4.524859275	3.044593978	2.175389905	2.539535185	3.952804784	3.485023435	3.515603728	2.395299462	3.107701631	3.548781725	2.400404484	4.355291406	2.871650552	3.424348031	2.082298063	2.83772778	3.779024099	2.904646112	2.250230882	3.615824361	2.517513042	2.232798526	3.560940845	2.144965889	3.024136617	2.453641192	2.67656696	3.223587273	2.544542369	3.372025974	4.390627791	2.089488215	2.280021194	2.271797482	2.276560192	2.25528086	3.975829075	3.858133749	2.464029465	3.177291665	2.06566713	2.755946349	2.366967151	2.716565104	2.316685319	3.693905594
CRY2	5.626011522	5.738566866	5.322449925	4.919598166	6.560703386	5.681275811	6.23807868	5.078506445	6.166337169	5.892742823	6.049806173	5.052819987	4.952855178	6.107608359	5.751320255	5.950658835	5.133351008	5.276537998	4.7120308	5.425622605	5.969333394	6.51474853	6.070341799	4.79581074	5.09853259	5.832348602	4.780844268	6.077639632	6.224568599	6.225412628	5.2160944	6.135034841	6.036790671	5.862155837	4.950674201	6.114810148	5.642731403	6.710830634	6.318059262	5.402439694	5.53890824	5.775779635	6.750351574	5.615161725	5.891601369	5.153667369	5.602357356	5.846886745	5.196222634
PGM2L1	4.17821499	5.349193915	4.115622568	4.361003303	4.057080429	4.405806387	3.337493449	3.764026388	5.397817128	4.145840967	3.65740621	4.064748435	3.645803626	3.958968237	3.152698655	3.851361538	4.121459682	5.258455874	3.33533443	3.8119453	7.190795805	4.865290363	4.368881226	4.606554241	3.376561247	3.675429195	4.072737493	6.272948219	3.141048282	3.49536842	4.085999684	4.271339578	4.783382575	4.617002019	3.228380596	3.968199152	4.442833779	3.30321836	4.362998092	4.432870383	3.842557444	4.861890712	4.218266055	2.491966614	3.438672302	5.044779612	4.330377355	2.781404351	4.322313434
PROK2	2.255558597	2.324261931	2.301232514	2.277911773	2.289315995	2.223369518	2.335029663	2.223369518	3.014703129	2.478159418	2.348188056	2.69205667	2.287587018	2.329896218	2.223369518	2.333241231	2.325222687	2.33812379	2.453815919	2.223369518	2.431332601	2.27766274	2.662489776	2.316550185	2.51280115	2.353954559	2.48910441	2.801026596	2.223369518	2.308792363	2.223369518	2.266155252	2.467229002	2.973392133	2.223369518	2.223369518	2.223369518	2.361681429	2.223369518	3.294383532	2.223369518	2.665633976	2.223369518	2.260236831	2.538316466	2.643838759	2.223369518	2.280896458	2.286103203
NAT2	2.207694366	2.326198954	2.799850226	2.207694366	2.42740562	2.416172925	2.252982741	2.207694366	2.207694366	2.207694366	2.710661463	2.288644553	2.28346473	2.27187512	2.465979195	2.207694366	2.24895557	2.254282824	2.32184656	2.258057071	2.272806328	2.390754783	2.338171777	2.207694366	2.261467482	2.311743259	2.421235212	3.037822417	2.404209369	2.258998821	2.207694366	2.207694366	3.054672248	2.207694366	2.261584914	2.329869727	2.304280936	3.390803417	2.268026399	2.207694366	2.207694366	2.508572802	2.323634026	2.207694366	2.382482956	2.207694366	2.301783375	2.275595719	2.479916156
PTPRU	7.455478793	6.151911259	4.254665105	5.730974525	6.506274796	6.743667387	7.836030124	7.056509269	7.846920214	4.826113063	6.039785334	5.237391977	6.698901364	6.685626513	7.815658323	6.050588718	5.777882791	7.760692522	6.230997931	6.252250281	6.354297349	7.232996886	8.165213299	7.389219335	6.115220521	6.598455424	5.886983623	6.219806613	7.283532774	8.252827317	6.880226416	6.774355491	4.90860505	6.04162221	6.510725038	7.078457974	3.525155386	7.484332885	7.520311116	6.231498217	6.989305324	6.668170486	7.508729632	7.012124162	4.986275686	6.479000097	7.252746612	6.819083743	6.404527366
MUC12	2.247534161	2.659734067	2.257575614	2.346707345	2.276673973	2.255907335	2.249083981	2.225774771	2.235460946	2.579219178	2.228006271	2.509568779	2.281342713	2.307038543	2.320190568	2.236112861	2.308026418	2.272242345	2.378682552	2.296247385	2.225117728	2.421165748	2.252693167	2.282853359	2.346467578	2.241446448	2.718997561	2.34418761	2.270338511	2.570344499	2.306544328	2.304318068	2.245206013	2.442630053	2.237415724	2.280460704	2.267541244	2.254236944	2.456711316	2.429635812	2.227612751	2.312708753	2.267923039	2.309753422	2.390099385	2.351493573	2.239237576	2.236503855	2.238066674
ATXN2L	6.736213171	6.311616483	5.999850238	7.056924106	6.274240501	6.071662942	6.361793281	7.467274509	6.615041226	5.232443631	5.333177946	5.764270346	7.550031995	6.530005214	6.704542501	6.614419999	5.579357394	6.580509213	6.185369033	6.665502042	7.436442569	6.435149951	6.644416286	6.485238207	6.05610739	6.798736637	5.738969179	6.518730191	6.694714344	6.465753911	6.395036949	6.447957466	6.492662435	6.543125259	5.99180719	6.070029865	7.107417096	6.361077636	6.827245276	5.594356536	6.999272431	6.753395795	6.080528376	5.978943671	6.416915193	6.635484917	6.73578959	7.957388627	6.89396228
WIPF2	5.26309464	5.725429507	5.084262088	6.166510987	5.77369135	6.744769202	6.08063132	6.577365808	7.402306056	5.072810513	5.513388743	5.45325293	6.896300979	7.006643063	6.479034262	6.079944188	5.089784552	6.513266653	5.462959068	6.592067473	5.760123978	6.221089624	6.326379167	7.056476455	5.777621893	6.163076658	5.773921833	6.410929902	7.028274076	6.798637023	6.08658431	6.246181919	6.490804596	5.422319205	5.47543126	5.63333736	6.733950388	5.521731798	5.488388152	5.210437685	6.445387659	6.693062729	6.157728738	5.482222572	5.147755553	6.422417998	5.732224558	5.927147723	6.416807166
MAGEA6	7.726338142	7.670172591	6.480917215	7.315288357	7.143383718	6.58425593	2.043694541	2.043694541	6.782582074	2.043694541	6.606204997	7.150999574	8.567375526	8.410914282	2.043694541	2.133017528	2.043694541	2.278271483	2.94956558	2.207445995	2.043694541	6.891816068	2.043694541	2.043694541	4.539954477	2.11564842	2.043694541	2.115076585	2.043694541	2.043694541	2.545217419	7.156827773	8.205894717	2.088476492	3.022107361	7.324093363	2.043694541	2.072824311	2.085198035	6.679769211	3.296397973	8.471607978	7.327656752	2.043694541	2.075309172	3.41524686	2.043694541	2.338071356	7.662246959
SLITRK2	2.367869559	2.378745027	2.355444702	2.349855531	2.359290265	2.349855531	2.349855531	2.349855531	2.349855531	2.375740215	2.355975784	2.349855531	2.35902541	2.349855531	2.361010545	2.396890575	2.349855531	2.366421553	2.418344261	2.361935932	2.426175308	2.46819883	2.502650626	2.369841583	2.394313422	2.572722432	2.423149387	2.374955237	2.349855531	2.415935189	2.384994212	2.403311753	2.356108522	2.388626092	2.349855531	2.357435171	2.463063681	2.359952174	2.349855531	2.358098001	2.349855531	2.421381091	2.492024693	2.349855531	2.496094039	2.355577492	2.366948283	2.357965461	2.349855531
GSN	6.605861461	8.800465658	7.688933722	6.619228838	7.46522482	7.138169421	6.786198849	6.816365626	5.916026891	8.372843183	7.429277249	8.555849743	5.689931009	8.193178355	6.895069674	7.401246283	7.083717933	8.201669541	4.98569787	6.042575777	7.867623904	8.498154916	7.588058094	6.601038777	7.067020317	6.138645781	8.405874103	7.093671884	6.877121947	9.600466158	6.838530477	7.965603268	7.551073475	7.64293588	5.663242813	8.07675505	7.300292359	8.264846801	7.464629463	6.408247761	7.026126149	6.797377284	8.179049188	6.039050869	7.69770838	7.000970531	6.783832515	6.355780694	6.549304577
ALDH7A1	6.780197007	5.076154839	4.008267639	6.941049217	5.195146964	6.251402773	6.039468984	7.797933354	8.106458461	6.282503261	5.950322576	6.287542515	6.073146402	7.025836649	5.791972949	3.93428111	6.297271364	3.323559767	6.752473263	2.984335359	6.782063211	6.960497358	8.000487225	3.373459737	3.455011986	3.402119902	3.922707664	6.471877924	5.42591242	6.482218657	3.963622277	5.727389352	3.604244773	7.226713916	3.152950776	6.432307123	6.265397103	7.135044122	6.162313623	3.478137667	3.343827522	5.890128298	6.117333027	6.829321588	5.259800658	5.692117647	6.114804675	6.230905638	3.030696116
TLK2	4.975826499	5.427227483	5.294442278	5.417318163	5.443168509	5.886875317	4.523189617	5.561914705	6.404169821	5.147052662	4.842289809	5.433149447	6.39507594	5.573200209	5.537810755	5.588783872	5.073258035	6.126915037	5.15882638	5.874127846	6.589965808	5.763058754	5.70174748	5.937214396	5.221433923	6.054037458	5.347080502	5.965160918	5.747892084	5.870979403	5.513298173	6.503124153	6.155365046	5.991319765	4.847751714	6.264477953	6.992043213	5.458636517	5.429193924	4.472592058	6.111685609	6.180346086	5.522883985	5.155240222	5.173535909	5.780836978	4.806033769	5.570077851	6.309644496
HIGD2A	9.264520776	8.463464756	9.398389205	9.281639445	8.876709326	9.627646037	8.988213135	8.934025876	8.430238589	9.618179479	9.535950469	8.772740431	8.504620634	8.529232437	9.817726323	8.891076225	9.325965572	8.218705457	9.741039728	9.41730218	9.362391506	8.616290957	8.257577211	8.768759542	9.811657119	10.20796946	9.21370547	9.571174085	9.705231762	9.845314809	9.948832362	8.4686063	9.720892645	9.745858508	10.60467633	10.26286913	9.791312593	9.778847412	8.487577941	8.855200305	9.167954046	8.977800717	8.665363687	10.97142141	9.558603996	9.41668301	8.79976375	8.926536152	9.316235095
ALG9	3.687095309	4.201774705	4.427957502	4.324696536	4.564168966	5.353671767	4.396559252	5.131688389	4.918882352	4.305775211	4.098023224	3.377808442	5.009766167	4.592272146	4.592398293	4.271271307	4.001623744	4.282257351	4.254452466	4.504030506	5.350529652	4.350329924	4.837289569	4.249528348	4.097317863	5.588189336	3.748815242	4.972079477	4.684689632	4.732912591	3.769073108	4.193039065	4.725361904	4.404316417	3.834355594	5.191567537	5.539249778	3.918068295	4.169880065	4.07426801	4.298507719	4.968987391	4.655811412	3.923964494	3.970113039	4.617992045	4.594835004	5.054715791	4.328974657
ZC3HAV1L	4.671832181	3.906382967	4.140844732	5.751435788	3.686634766	3.566648203	3.545841238	3.248404037	5.39643577	3.371408027	2.779846611	3.713360949	4.791948424	3.692231811	3.877391192	3.547119064	3.409813647	4.491042555	3.704663305	4.865829904	4.191711998	4.614467006	4.512810755	4.565402401	3.406810637	5.220800199	3.157890799	4.303377346	3.10254232	5.417729939	3.665257807	4.109854492	3.353714177	4.361376805	3.432479395	3.235591527	5.011062887	3.546745205	4.65817359	2.967153538	3.933929103	4.140577133	3.857527109	3.139952196	3.588249812	4.041691534	4.012902596	3.713958498	4.282567931
DBNDD1	6.910432459	5.332701994	6.219803172	6.55084416	5.40304105	4.814270472	5.846243256	5.247327207	4.68840291	4.19708423	5.530049497	3.868338977	3.529527153	4.194519219	5.941661688	6.327419157	4.364461512	4.628900374	6.538529803	3.55729542	6.967933962	4.315938932	5.203772955	3.769553761	5.384870057	4.903542342	3.33815211	4.119841026	4.581159302	5.791925163	5.059566655	5.991363456	5.471333443	4.155838952	4.353631979	7.642721215	6.145860749	5.345096989	5.625994167	5.299480134	5.804964466	6.573621615	5.125738067	5.40793764	4.475779319	5.878435896	6.056738348	5.196430063	5.473728634
GNL3	8.593971673	7.989221353	7.599988292	8.469895632	7.038044625	8.461816597	9.21777097	9.505881784	8.486012053	7.476858311	8.72519102	7.759475348	7.974251165	8.379593196	10.16600905	9.238486684	8.481269359	7.58029522	9.0787037	8.365708837	8.012865155	7.579070599	9.879261741	8.286540256	8.831329341	7.682412337	7.352871338	7.960589681	8.081579241	8.26493977	8.479974337	8.136306184	9.852862697	8.612237454	8.691404413	7.747164635	8.558339808	8.778726818	7.733281875	8.865433553	9.91212749	8.980214136	8.508417542	8.108840801	7.545280721	8.858650761	8.301057501	9.649813806	9.471207943
NVL	5.449679014	5.985226905	6.17782513	6.917424129	5.564488223	5.864719109	4.703566233	5.265184167	6.460362878	5.057437818	4.479328608	5.581643015	5.655851262	5.582534058	5.425878672	4.544634876	4.765698011	5.379411794	5.324196751	6.166506373	6.586907558	5.432600179	5.443684345	5.787022845	5.278343561	5.416039599	5.881155846	5.693414206	4.714546793	6.755643939	5.483208503	5.130401816	5.652621504	5.777359358	4.911075255	5.057804331	6.840180498	5.093893453	5.650047813	5.051109914	5.606660081	6.014589339	6.228735462	4.811471284	4.439489267	5.497900296	5.409338959	4.879364891	5.822026045
KLRD1	2.328047952	2.582132015	2.607746843	2.750457124	2.6109003	2.253111834	2.244048152	2.24746965	2.964818813	3.4139278	2.850496058	2.847977185	2.456983513	2.387669989	2.657334246	2.393224206	2.378603369	2.922861925	2.428164733	2.405396667	2.293936659	3.275391997	2.268031404	2.312620253	2.352074272	2.299933032	3.054229739	2.41457546	2.587137602	2.418678388	2.632061686	2.495758632	2.242392955	3.723057813	2.224156222	2.213421237	2.616660568	2.473836343	2.603529522	2.642762113	2.273579569	2.403739203	2.50685973	2.307247091	2.588474907	2.953308023	2.317079894	2.219343185	2.331462234
DNAJC5	6.473996426	7.649380746	6.941600008	6.534667893	7.173544799	6.742458174	7.089816232	6.872168742	7.553129244	7.142086502	5.728239112	6.209489701	7.633175141	6.519347733	6.875070124	6.118385369	5.539129604	7.037844418	6.538807014	8.004347134	7.305655367	7.5189148	7.448856153	7.896418773	6.716271619	7.363840515	6.706355921	7.58259324	6.323705463	7.984930846	6.329911557	6.572317129	6.106238399	6.763449464	6.204953498	5.838877457	7.658159741	5.871447548	6.201107091	6.43291896	7.085178793	8.413860834	6.641539996	6.449515604	6.483742301	7.096087335	6.832712769	5.945528028	7.315954358
OR51V1	2.257447987	2.257447987	2.257447987	2.257447987	2.257447987	2.257447987	2.257447987	2.257447987	2.257447987	2.257447987	2.257447987	2.257447987	2.257447987	2.257447987	2.257447987	2.257447987	2.257447987	2.257447987	2.86404578	2.257447987	2.257447987	2.257447987	2.257447987	2.257447987	2.257447987	2.257447987	2.257447987	2.257447987	2.257447987	2.257447987	2.257447987	2.257447987	2.257447987	2.257447987	2.257447987	2.257447987	2.257447987	2.257447987	2.257447987	2.257447987	2.257447987	2.257447987	2.257447987	2.257447987	2.257447987	2.257447987	2.257447987	2.257447987	2.257447987
SLC39A12	2.152767235	2.152767235	2.186960425	2.152767235	2.152767235	2.23369532	2.152767235	2.152767235	2.152767235	2.152767235	2.152767235	2.152767235	2.152767235	2.200129128	2.152767235	2.152767235	2.152767235	2.186960425	2.237804093	2.189830766	2.200699667	2.152767235	2.202220288	2.312653524	2.152767235	2.152767235	2.235750789	2.152767235	2.152767235	2.190404327	2.152767235	2.152767235	2.152767235	2.200699667	2.23126333	2.152767235	3.586881354	2.152767235	2.197273927	2.152767235	2.152767235	2.152767235	2.152767235	2.152767235	2.186577394	2.152767235	2.152767235	2.152767235	2.152767235
CCND3	7.925070567	7.914621321	8.753680845	7.378852993	7.815103578	8.457700425	7.202822635	7.025377152	6.878168689	8.486428784	7.762516523	9.420476707	7.153881571	8.312374973	6.630421233	7.269192588	6.381895376	8.106705808	6.532572069	8.106588179	7.737141767	8.527667523	8.601725605	6.765146331	7.205675496	7.673971466	8.260739279	7.16011284	7.290248606	8.964998059	7.475686481	6.59996939	7.950745956	8.633362598	7.095137137	6.42651643	7.399142464	7.440100107	7.315251728	7.419361794	7.264218135	7.840264705	7.509266044	6.926239105	6.948795238	8.076699474	7.471981959	7.046514135	8.105107304
HLA-DQA2	4.009885927	5.720420784	6.640578542	3.498179507	3.15033592	4.403685803	3.13783772	3.013399005	5.41989363	5.663356982	3.604996952	6.322885883	2.77924672	5.7691056	5.733099843	5.78308085	6.35501365	6.932328209	4.380285045	2.813714496	3.257937002	7.4770494	5.186907928	3.413297348	4.113609727	3.836198134	5.246004865	4.919397673	2.213455088	5.807001387	4.890702691	6.876162681	7.096793502	7.575819806	2.167078051	2.48392006	4.081263353	3.037450147	2.216214035	5.745016721	4.710844091	3.008641987	5.831363324	4.315997669	5.942283165	5.075312563	3.566624118	2.773855583	5.517060475
SSH1	5.285491129	5.822107926	4.534720956	4.534510222	5.463639833	5.072664984	4.739090575	5.284128081	6.202362499	5.168371129	3.675299967	5.29386546	6.251137262	5.652156486	5.282275964	5.079260369	4.302015828	5.471836484	3.92743806	5.405672071	5.30428811	6.494805013	5.686377825	4.907895787	4.253749297	5.206560307	5.504422685	5.902986843	4.657138372	6.136550308	4.82988161	5.076169738	4.720349988	6.228946066	4.303752919	3.824898874	6.093084201	4.860038032	5.872163255	4.580075283	4.808628965	5.63114555	5.386020061	4.15402742	4.328304733	5.482301713	4.97159991	3.826706936	4.964756801
FGF23	2.455504869	2.439218844	2.459272412	2.439218844	2.472774104	2.439218844	2.439218844	2.439218844	2.439218844	2.439218844	2.439218844	2.439218844	2.439218844	2.439218844	2.439218844	2.439218844	2.439218844	2.459084212	2.489147054	2.439218844	2.439218844	2.439218844	2.439218844	2.463220317	2.462281082	2.439218844	2.439218844	2.439218844	2.569672404	2.439218844	2.439218844	2.460965375	2.439218844	2.467347445	2.485252658	2.439218844	5.948021606	2.439218844	2.439218844	2.439218844	2.439218844	2.439218844	2.439218844	2.457954621	2.458895994	2.50041433	2.439218844	2.439218844	2.439218844
OR5R1	2.368552795	2.368552795	2.368552795	2.368552795	2.368552795	2.368552795	2.368552795	2.368552795	2.368552795	2.368552795	2.368552795	2.368552795	2.368552795	2.368552795	2.368552795	2.368552795	2.368552795	2.368552795	2.970814303	2.368552795	2.368552795	2.368552795	2.368552795	2.368552795	2.368552795	2.368552795	2.368552795	2.368552795	2.368552795	2.368552795	2.368552795	2.368552795	2.368552795	2.368552795	2.368552795	2.368552795	2.368552795	2.368552795	2.368552795	2.368552795	2.368552795	2.368552795	2.368552795	2.368552795	2.368552795	2.368552795	2.368552795	2.368552795	2.368552795
C3orf62	5.099040848	4.318930355	3.524051884	4.290397917	4.097969251	4.424921665	6.454933899	6.217363006	4.223341498	4.102823596	3.765603222	4.455499457	3.928279854	4.839319884	4.996949586	5.402292116	4.245196624	3.87963827	5.074141067	4.125378368	4.400145857	4.145557243	5.33589876	4.159869675	4.787246381	4.949377957	4.341807246	5.328962082	4.81477805	4.775789694	3.974682289	4.241295622	4.50211597	5.268855962	4.822999347	4.556954464	4.12691017	4.194278053	5.015666449	5.704418256	5.567265489	5.47379719	4.539175626	4.915711481	4.524501979	4.51665673	4.815649288	5.210385129	5.591237637
ATF7IP2	3.820506748	5.067739664	4.47905346	3.775041962	6.141603476	5.654012135	6.229681551	8.445753567	6.577365556	4.315835536	6.950746781	4.660756621	6.639818509	4.407491237	5.531584803	6.76473436	7.604595357	3.078498526	7.67223028	4.451290293	3.199558423	4.688896703	5.562448087	5.974374734	6.043887205	4.412907413	3.973894774	6.442950343	7.752151262	2.995636014	5.964433387	7.104557523	5.781409555	4.234350572	7.844825153	4.350970265	5.358215516	6.72948528	6.374160155	6.130765417	4.675546682	6.738545358	6.203299228	6.802579026	5.635833953	6.546486752	6.591685886	5.373963382	6.030207325
NFIL3	7.261694721	6.975837455	8.021928379	7.038124669	6.503857274	6.56615201	4.414893197	6.516324126	7.035345615	6.76733891	4.526689725	8.236936628	7.025412307	6.874979186	5.526359254	6.10153141	6.028452092	7.413775727	4.523813731	8.502145358	6.124396958	7.510225149	7.317929129	6.977961534	6.66827723	7.587544526	6.569774654	6.005073438	5.412299261	6.754987062	6.270642163	5.452766516	6.680775722	7.13105564	4.641523892	6.586240909	5.891468878	7.749591534	6.799727868	5.787051275	6.200768644	5.516226354	5.85447247	4.524606699	5.718320386	6.831635545	6.063442525	6.421593522	6.28359931
SCTR	2.264519775	2.332727881	2.367378381	2.490845206	3.837562699	2.306467111	2.348287284	2.398330993	2.641929593	2.457777058	2.478548916	2.264519775	2.376701716	2.644630756	2.282414259	2.289763873	2.310961861	2.299693943	2.772946027	2.283742859	2.361160985	2.404691387	2.315204901	2.516772131	2.285070021	2.43579445	2.264519775	2.837402113	2.379272797	2.303263432	2.947022156	2.264519775	2.264519775	2.264519775	2.325165314	2.288441784	2.283259898	2.35843803	2.310253258	2.316380922	3.029968666	2.285672802	2.309426037	2.264519775	2.33319175	2.353544227	2.264519775	2.389171279	2.292883156
FOXI1	2.250183121	2.439570416	4.905664445	2.927654892	5.05177199	3.959170939	2.250183121	2.250183121	2.292491978	2.250183121	2.250183121	2.295307794	2.250183121	2.250183121	2.250183121	2.250183121	2.317257425	2.250183121	2.616070044	2.27807657	3.754208759	2.250183121	2.250183121	2.250183121	2.798934953	2.250183121	2.455802473	2.561856525	2.250183121	2.386056978	3.123277204	2.250183121	2.250183121	2.250183121	2.250183121	2.284951107	2.277482114	2.29683031	2.250183121	2.250183121	3.261789268	2.833450149	2.250183121	2.344008126	2.566178614	2.353429103	2.250183121	2.250183121	3.354068828
RNF10	6.952965651	8.003591351	7.352818651	7.30755521	8.814342563	7.88077885	7.606234901	8.103672413	8.969793218	7.578571321	7.714155033	7.908121566	7.629969752	8.667012587	7.539427609	7.84005314	7.215983219	7.696703317	8.248767575	7.418149434	7.284471965	7.786648984	8.520409159	7.559207357	7.233324202	7.955064144	7.159382311	7.404916764	7.365818259	8.315706481	8.140906261	7.95408512	8.454355227	7.321062261	7.744156712	7.481278522	8.422082672	7.534048509	7.830821343	7.190596778	8.005137129	8.087206053	7.91045891	7.78084052	7.282340571	7.597151969	7.764982709	7.539714016	7.521978906
CITED2	4.543742918	7.712333256	8.049906144	10.39102249	6.923010012	6.648177342	6.952921943	7.872478959	8.38425269	6.671870404	9.242214022	7.099375982	7.087939479	6.805791561	8.007989993	8.51911009	5.805959969	7.011057353	6.280680142	7.969406532	8.923782649	6.438470089	7.738249615	8.423251982	6.703847075	7.654794241	6.475635597	6.761564445	7.592576199	9.111812936	6.980940352	7.055462896	8.328511332	6.148727084	4.811790644	6.744329978	5.233683579	9.136222185	6.707110455	6.787074712	7.930416618	7.616677234	7.639639679	7.701348571	6.494853224	6.535067367	4.753651335	6.979607751	6.277330594
DSEL	2.286246057	3.754335661	2.462645019	2.467068544	3.031740339	2.446621817	2.913685388	2.272885065	2.255732381	2.945054942	2.676479937	2.347746921	2.288023399	3.194894378	4.377146908	2.729135359	2.53938711	2.328602477	2.56192559	2.481935371	2.371771412	3.661355342	2.774223989	2.489831597	2.378091774	4.302836865	2.529927858	2.629494195	2.444879289	2.519186317	2.844313042	2.792405835	3.355465985	2.57485437	2.224539856	3.420772249	2.718200173	3.684025775	2.918784277	2.444420312	2.414395544	3.459139791	2.712695319	2.360999672	2.717980459	2.581759255	2.383607222	3.001000206	3.298920037
GPR143	2.476270852	2.973368209	6.568303935	2.421266015	4.769587061	5.931312843	3.405347945	4.142876517	4.699824279	4.813244499	2.931541544	5.290012442	3.329880238	3.659484809	3.236237876	2.427907414	2.762696168	3.446006866	4.573545952	3.158012257	6.309992356	2.791913794	5.935507461	4.267207128	2.406164872	5.270469018	4.179623042	5.401492467	4.796884506	5.196799641	5.018584203	3.029530711	5.388716998	6.700798666	2.967652409	4.301273606	4.530175388	3.112144842	2.561346875	2.826394429	5.205091917	2.798654142	3.708914549	4.618171634	3.774693293	4.440592751	2.359189811	2.306420037	2.580088418
AQP5	2.500187074	2.224616429	2.130127073	2.153576591	3.048131845	2.211684095	2.157403588	2.958141786	2.192841544	5.287649716	2.135517353	2.225785272	2.540238946	2.153238333	2.247155529	2.112645083	2.274496624	2.067741796	2.287989421	2.198720689	2.347632326	2.193714332	2.355004506	2.566168817	2.239724037	2.68423878	2.493224876	5.047902326	2.170814719	2.169146433	2.067741796	2.199155047	3.45732332	2.154590798	2.104336966	2.969856671	2.10104478	2.523413881	2.067741796	2.114276593	5.083072919	2.58793814	2.067741796	2.097271282	2.067741796	2.482963551	2.1317352	2.282225204	2.067741796
PPP1R3B	5.137305334	5.599501937	6.888192267	5.232858984	6.184719629	5.468732691	5.406879812	5.772339884	5.360416858	5.758514669	6.172648233	6.686490477	4.070382174	4.846540113	4.126349039	5.28335485	4.850386562	4.768163358	4.494265298	4.743884694	3.35270873	5.139311346	5.223906928	4.407647762	5.036001668	4.833528041	4.944309913	6.290036568	4.919176108	4.440430713	5.276295885	5.161197185	6.101174074	5.666387406	3.642599658	4.260892172	5.663467398	6.34805456	6.668655727	4.136687378	4.318568054	5.041491591	5.510050515	3.65417288	4.325796564	4.780651154	4.576427376	4.847282875	4.735461789
CA6	2.29314951	2.29314951	2.29314951	2.29314951	2.372194521	2.29314951	2.339211297	2.29314951	2.29314951	2.348526855	2.319237311	2.375471236	2.29314951	2.326181545	2.340955308	2.29314951	2.29314951	2.29314951	2.29314951	2.318984089	2.35937214	2.326181545	2.327691703	2.350134742	2.29314951	2.29314951	2.379102309	2.29314951	2.29314951	2.29314951	2.29314951	2.29314951	2.29314951	2.29314951	2.451260553	5.334447733	4.51582578	2.336465942	2.324165252	2.429010209	2.317717232	2.29314951	2.29314951	2.29314951	2.316829692	2.342075216	2.29314951	2.29314951	2.368422089
PDCL	5.515039828	6.226267275	5.564231026	5.91066279	5.396408647	5.904396857	5.002661832	6.330156411	5.848632068	5.411450476	5.076832444	5.555417126	6.03597561	6.168496537	5.470412109	5.336656151	5.544853668	5.750937276	4.800783084	5.763090755	6.641788549	5.961311304	5.69855871	5.971415673	5.557160385	6.892155698	5.113068573	5.257864449	5.434567712	6.405007597	5.55445666	5.165783732	5.92506007	5.545576017	4.898220986	5.457193564	6.21928672	5.10851882	5.595876465	4.865462296	5.655644851	5.633007958	6.26394756	5.066513315	4.668441758	5.842547172	4.863679332	5.344798985	6.176681351
CCT4	8.377253822	8.424510602	7.75567461	8.149498697	7.186322682	7.8563076	6.848563522	7.278638416	7.772672398	7.675837336	6.673667441	7.923434506	8.862310421	7.681757067	6.682084158	7.396863194	7.315628151	7.63321704	6.951582717	8.609193167	8.532334652	7.693357477	7.694477032	7.298542837	7.835050106	7.556781185	7.739564943	7.363771866	6.225714225	8.519747759	6.778023133	7.844354992	7.985724836	8.347528492	6.941131958	7.808693807	7.577273569	6.809072152	7.719868433	7.944217747	6.99848241	7.812532146	7.880848597	7.219638994	6.739792632	7.886716257	6.565175006	7.013389854	8.248753164
TBCA	8.4209337	8.17504975	8.000737914	8.864481771	8.229548656	8.695459729	7.317036972	8.349426925	8.818405794	8.459953327	8.087102545	8.929152544	8.757642387	7.877553922	8.82311053	8.022266245	7.805232514	8.483370117	8.107254783	9.254038037	9.562984105	7.988239129	8.365767455	8.44456494	8.30163417	8.73303341	8.855809325	7.840282038	8.065469288	8.216244784	8.921773962	7.524101117	8.855312233	9.381859597	8.202199411	8.961901164	9.595604964	8.174753088	7.806812214	8.280796588	7.869388569	8.75242093	7.923624005	8.115838847	7.54146107	8.442681102	7.571932847	8.486517322	8.5559304
COX15	5.93122174	5.243485936	5.308573438	5.42844893	6.089641193	5.453474201	5.403278069	6.212582617	7.099444412	5.560843963	5.866102711	5.159124747	5.906323234	5.973654203	5.791652578	5.530898949	5.398774929	6.077020766	4.792854089	5.473368458	6.27578452	5.706870321	6.19038419	5.860873609	5.873317579	5.872069784	5.401949343	6.119636963	5.48474082	5.956492466	6.080868444	5.639675945	5.602103864	6.112020297	5.4427402	6.281166201	5.958062039	5.857837188	5.886810053	5.21553823	5.27570019	5.711697643	5.896504537	6.41672982	4.771411903	5.815424456	5.063821305	5.227908762	5.05649908
FLRT1	2.520068825	2.34132348	2.634972235	2.980158734	2.414826212	2.540310198	2.612318349	3.75152226	3.022610881	2.208360717	2.615686066	2.337204042	2.885544458	2.352172907	2.668258635	3.249816932	2.337513485	2.613387173	2.869543692	2.882848371	2.59933543	2.36967446	2.361106939	2.944957765	2.566898329	3.140986214	2.361208086	2.206294283	3.387166464	2.981009122	2.477810352	2.591160534	2.805592787	2.261548901	2.950262901	2.293940419	2.7973569	2.839559106	2.357054159	2.573200605	2.4906066	2.789207013	2.177224304	3.605095611	3.230884854	2.342042948	2.810703271	2.717745309	2.402473203
PLP1	2.572422435	2.925587993	2.564814813	2.660665576	2.691144972	2.588722259	2.541328514	2.526152103	2.678880909	2.907518979	2.532994632	2.98818757	2.582144064	2.616179824	2.69388361	2.619460255	2.653518153	2.564678591	2.565223401	2.604836828	3.880918742	2.922521877	3.146278932	2.521946444	2.573505913	2.521103813	2.825273616	2.704291839	2.559082189	2.95392432	2.507978587	3.415053921	3.427339573	2.587248175	2.507978587	2.554287234	3.034415114	5.710464589	2.522928881	2.507978587	2.519838927	2.58885619	3.55141426	2.507978587	2.649545996	2.507978587	2.758666519	2.541605469	2.526432038
ARIH2	7.489421277	7.069398517	6.462574879	6.579205667	6.159456892	6.80844364	7.063569798	7.116593428	6.463542458	5.901280433	5.992752435	6.466205996	6.452516316	6.621255456	7.178679512	6.737383834	5.418703386	6.569889825	5.97208479	6.49780725	7.084719736	7.015020663	7.238995509	6.181760302	6.25209695	7.676224153	6.070737539	6.944037107	6.000562687	7.712817443	5.125193213	5.951693321	6.955996888	7.294810171	5.593374671	5.9797099	6.464202888	6.400594714	6.679113813	6.379059466	7.352541732	7.307943912	6.337218308	5.334301874	5.505474074	6.57655924	5.967788237	7.15768233	7.620650105
TIAF1	2.605130351	3.839930588	2.727768103	2.390470119	3.246851052	2.797685342	2.735159148	3.200579921	2.555485544	2.719210372	2.895078638	2.788528773	3.396515477	3.217922385	2.85220713	3.368566971	2.593921482	4.008876419	2.575884914	3.847712037	2.522611879	3.182217695	2.519417878	3.76005114	2.398882982	2.899884532	2.400744894	3.788332009	3.74430136	2.812675591	2.77209262	3.088673968	2.534471221	3.215273983	2.36563293	3.398200882	3.54070181	2.740378193	2.918995106	2.446817864	3.16982564	2.822767905	2.883863398	2.935997224	2.622148789	2.808944737	2.777620763	2.945083734	2.579925402
BCL7A	5.083369467	4.827981274	3.876217566	4.866961136	5.985712702	5.415403753	5.262474943	5.671721774	6.811785126	4.644807337	4.008412485	4.510158788	4.764545808	5.678029796	6.21385939	4.121512395	4.748037103	3.996960276	6.150388916	4.564416718	6.914796746	5.273867317	5.369946073	5.454072864	4.794329599	6.459077313	5.183755962	5.508884906	5.293266995	3.49675005	5.041377668	5.678041133	5.528738579	5.244305393	5.040119802	5.009737286	6.911608348	5.490463725	5.978969435	4.421600289	5.399447367	5.480479106	5.717579103	4.621014524	4.694685162	4.617644555	4.92477642	5.735239514	5.174089975
ZNF419	4.016113199	4.673224754	4.252211903	4.857762764	5.352487561	4.523375712	5.070629944	5.17484597	4.901731078	4.069203935	4.330134679	4.092320512	4.811510568	4.491268534	4.21226058	4.383485042	4.293017637	4.388427885	4.674177208	4.134694437	5.642868372	4.551760025	3.933077713	5.850811197	3.49189903	3.474171143	4.024041874	4.537847952	4.901143846	4.518345397	4.369449303	4.042777259	4.911141527	5.254607784	3.94898679	3.960799281	4.932884536	3.673675045	4.310217912	4.203358406	5.546607064	5.701224088	4.42489312	3.993326909	4.152078321	4.191944602	4.049828668	4.951838836	4.988432005
TOP1P1	2.114857849	2.988197485	2.614171422	2.042941311	3.773560045	2.565782841	2.128246017	3.678143673	2.627542089	2.239631819	2.821949812	2.65866326	2.798372792	3.664421494	2.29130921	2.646369462	2.919279054	3.384808465	3.73143802	2.76422713	2.714647861	2.844202297	2.481387496	2.824936316	2.32390289	4.042962205	2.646810683	3.931972848	2.316295307	2.228880916	3.042104852	3.138078553	3.310472601	2.853845467	2.237880974	2.456521869	3.491914515	2.939654003	2.259738473	2.815826731	2.681740194	2.876254708	3.342843965	2.583652547	2.862243768	2.569158463	2.369588339	2.575725673	2.180905842
FAM3C	6.910358009	6.369648481	5.289776887	7.021068728	5.706671612	6.920953075	5.652819614	6.82911057	6.689455059	6.361063305	5.085665515	7.152397375	8.875905849	6.487269647	6.545324706	5.771542569	5.877972975	7.567229329	4.62972467	6.424796443	6.373552504	7.517603187	6.250894992	6.139393143	5.434962654	5.930351382	7.591854222	8.034576427	5.256487734	6.653061268	6.417622224	7.629430917	6.128707461	6.068994004	5.769288628	5.932121914	6.638267322	6.043234265	7.121275012	5.410208706	5.979947875	6.211648978	5.961189479	5.195288216	5.041899075	6.213275958	4.777216058	5.483398521	6.007790348
WIPF3	3.99236361	2.792627129	3.454184641	2.259340952	2.605496303	2.77212073	3.281710543	2.140124896	2.568391707	3.379473258	4.161645174	3.727638985	2.9151482	2.317110913	2.583901816	2.7207027	2.560932192	4.18593344	2.619604941	4.913103366	2.753864331	3.272242769	2.638809385	3.044768284	3.255367389	4.93496366	2.534585038	2.590821604	2.892297609	2.397345575	2.592825834	3.402882298	2.88380652	3.927031109	2.241313559	2.651548338	4.147088039	2.43228385	2.427615527	2.747741209	2.393484932	3.375598055	2.863632926	2.964282045	2.360021618	2.312987583	2.726460109	2.399787476	3.37048252
GFPT2	3.529514589	5.35699858	6.281607075	3.870582098	5.64482537	3.030568241	2.305311873	1.986274929	3.384130683	6.520423397	2.215293502	5.188444441	2.635798079	5.744534879	3.586372587	4.990141554	5.318533395	4.71766289	2.851996015	4.950736263	3.446761731	6.555683308	4.500843364	2.630503574	5.24329089	3.73085764	4.875581638	3.512705064	2.524366544	4.682174914	3.570927518	5.225330354	2.439932865	6.425257291	2.24386253	3.077385424	4.566304369	3.322385994	4.228378521	3.958637298	2.38571614	3.016098813	5.206581829	2.00636282	5.150574871	4.371901093	3.446593919	2.43088403	3.277788125
WNT8B	2.232898191	2.326986109	2.295617395	5.850824335	2.686184541	2.188114812	4.908234576	3.651525316	3.0005574	2.188114812	3.164118831	2.188114812	2.233481139	2.368558328	5.028483812	2.851629165	2.925491235	2.215869375	3.058041632	2.188114812	4.928114562	2.188114812	2.476501222	2.588185052	2.501136239	4.680949472	2.188114812	2.419592269	3.314162669	2.805438755	2.188114812	3.076243994	2.713850202	2.188114812	2.42428062	2.188114812	2.354402011	2.650378923	2.259199129	2.307078616	2.446476625	2.805947264	3.399955019	2.381829376	2.319518414	3.193313723	2.271799564	3.391971084	2.537762589
PAGE3	2.320321974	2.320321974	2.320321974	2.471054127	2.320321974	2.320321974	2.320321974	2.320321974	2.411314811	2.320321974	2.320321974	2.320321974	2.320321974	2.320321974	2.320321974	2.320321974	2.509246411	2.320321974	2.320321974	2.320321974	2.320321974	2.470420934	2.320321974	2.320321974	2.320321974	2.320321974	2.320321974	2.320321974	2.442810771	2.320321974	2.320321974	2.320321974	3.716368983	2.320321974	2.320321974	2.320321974	2.320321974	2.320321974	2.320321974	2.627263868	2.320321974	2.320321974	2.320321974	2.320321974	2.320321974	2.320321974	2.320321974	4.665631309	2.793772667
PIGQ	6.49243877	6.556877854	6.41983308	5.9063884	6.99299784	7.346163782	5.493258375	6.117074922	7.753550325	6.768832462	6.107526066	5.908186143	7.036618666	6.496129855	5.667097598	6.416343043	5.689258342	6.433514344	7.050406349	6.0927965	7.989646114	6.831489625	6.771207438	5.981924131	6.278322709	6.99535748	6.108415419	6.522467869	7.429364917	6.123934266	6.254079496	6.557378529	6.978005621	6.314001933	6.351452442	8.523035458	6.582846282	6.377164461	6.223723902	5.56658404	7.202161799	7.109008128	6.815734214	7.514072398	6.074847635	6.753532834	6.795683605	5.964526698	6.036970762
HIBCH	6.28172798	5.212935467	4.878038109	5.068842713	5.838634316	6.446674812	6.392367276	7.478270671	5.447925456	5.507482421	5.893126284	4.816891405	6.16482949	5.772761291	5.724088193	5.207810126	4.901035748	4.314344993	5.102427971	5.884331829	4.913280935	4.839123414	6.168424848	6.208626925	4.169182471	6.489145989	5.455315528	6.357845501	5.315921483	4.5017429	6.041874917	5.284849385	5.999931484	5.715582243	5.51917475	6.011448413	5.647428064	6.860769018	6.133985461	5.961004687	6.638191849	6.618548378	5.211625287	5.869742116	5.10655651	5.88143896	5.458959456	6.719010288	6.229627553
PSIP1	6.629825363	5.549980082	5.760228921	5.919841845	5.051977678	7.17562288	5.980300655	5.701624087	5.814647043	5.041413078	4.832564728	5.411315644	6.866322506	6.323571745	5.095796258	5.427427869	4.919378801	6.532173228	5.304064092	6.045742682	8.930197443	5.430059595	5.516074647	6.220289997	3.389038554	8.324216745	4.962535595	5.575544864	4.498452676	6.870895206	5.326784496	4.98677028	6.538046181	7.483071557	4.743424479	5.493255168	8.217257319	4.407543527	5.363272759	4.867756999	7.090374083	6.039977331	5.110071405	4.985130102	4.854270022	5.697640984	5.731202038	6.41156909	6.808206115
SLC4A5	2.678362654	2.40078426	2.220776967	2.464528127	2.447041749	2.655155352	2.503834395	2.564931858	2.373622666	2.387757773	2.243027508	2.507660819	2.22022653	2.423028263	2.344670603	3.02378685	2.372881301	2.426483751	3.312482456	2.372757703	3.791734727	2.327547455	2.40102661	2.473191138	2.428505475	2.547117838	2.311248105	2.663134843	2.470540102	2.738836285	2.336705517	2.406227154	2.569565824	2.477675081	2.30426052	2.427673349	2.69421726	2.322049723	2.600218381	2.417050686	2.569135395	2.545914951	2.759877824	2.354971314	2.481572629	2.274106915	2.363705806	2.359095705	2.434790065
CTNNA3	2.227382639	2.300158464	2.250261749	2.222929204	2.250625373	2.249048899	2.984049627	2.291042553	2.222929204	2.222929204	3.443671356	2.232681131	2.241014176	2.245646588	2.329728424	2.378771507	2.325742648	2.656272577	2.379645478	2.222929204	2.327338497	2.275342418	2.429099515	2.24272287	2.241990861	2.366029175	2.222929204	2.353823688	2.30677794	2.222929204	2.280440192	2.332000268	2.556340892	2.25365143	2.315549265	2.274153878	2.246133205	2.452178996	2.251352301	2.302368887	2.25098889	2.255584236	2.394301533	2.233172864	2.228370122	2.239914485	2.305387301	2.254980558	2.240525545
TNC	4.447494712	8.581233697	8.024389356	3.845270075	6.52530433	6.041868083	2.781230422	2.766310042	3.779020362	8.013678291	3.234979322	10.01310089	7.645400771	6.799423674	4.295337213	5.972448035	5.469344125	8.22400675	2.811564641	7.472993115	5.67388494	9.770999151	5.266876285	3.741595064	5.533439089	5.197822615	7.290162249	5.891864043	3.958013834	6.11262785	6.380844628	5.47104843	4.889848011	8.837882468	3.65059664	3.76203869	4.882017403	5.224860959	7.798295944	4.683982721	3.842880462	4.249998141	4.513487869	2.458105934	5.253656542	5.557109118	4.432172676	2.777502298	3.619009107
CSTA	5.308293391	4.746698291	4.848660205	6.674231903	7.348547324	7.202274725	7.888884128	8.608657883	7.4587856	8.20013387	5.212987377	8.144330771	8.936280521	7.789426832	5.465293109	5.292603482	5.26990727	3.797150961	6.844373771	9.500617725	2.857151126	7.902002537	8.352856315	10.06322537	5.991929323	6.999460575	7.751687262	7.394867511	7.133713133	3.71126724	8.001491674	5.603364892	5.538137892	6.697905519	7.290359087	3.827753547	4.096788445	4.890210837	6.670451132	5.214352844	6.789233401	6.112607482	4.650047351	5.456628006	5.607512858	6.075900043	6.947658056	6.361091697	5.394422233
RBMY1D	0	0	0	0	0	0	0	0	0	0	0	0	0	0	0	0	0	0	0	0	0	0	0	0	0	0	0	0	0	0	0	0	0	0	0	0	0	0	0	0	0	0	0	0	0	0	0	0	0
CYB5D1	2.836759051	2.865668936	2.962751179	2.950439061	2.887467223	2.78880934	2.845637344	2.78880934	3.33985777	2.78880934	3.039543565	2.78880934	2.979117587	3.105396705	2.906400967	2.78880934	2.840499313	2.905479128	3.07747674	2.78880934	2.952265104	2.78880934	2.873565037	2.78880934	2.856828238	2.922044777	2.78880934	2.921125985	2.919287865	3.103628905	2.78880934	3.038647342	3.632111104	2.78880934	2.856828238	2.78880934	2.972759607	2.842368335	2.94038319	2.78880934	3.082363558	2.996331957	2.937636962	2.898097933	2.78880934	2.78880934	2.849370588	3.436414784	2.882837705
IER3	7.76243884	8.098895207	9.789189538	7.032836429	6.249018853	8.702945504	5.30384769	6.103104957	8.595816879	9.538125772	3.493819057	8.101757783	6.692979683	8.311430585	7.298478959	5.502487586	6.288776807	7.710007912	6.708300871	8.115420771	5.493660325	8.851357475	8.729630489	5.729186496	7.020836936	6.915722709	9.726739959	5.725107298	6.463191256	6.810788682	7.858958754	6.620035313	8.512045113	9.442948816	7.168080981	7.743560458	5.072574573	8.832194973	7.638838888	7.45150762	7.394854696	6.941994567	6.163596614	5.413277875	6.201976344	8.667638688	4.403882811	8.280268592	9.66940205
TFAP4	4.753832131	3.978284252	4.096951154	5.200438437	4.457504156	5.113182759	4.560282551	4.759689993	5.270308332	3.698233005	3.252621989	3.71143297	5.916514841	4.859783345	4.795835703	4.996720526	4.124499122	4.568771479	5.143791278	5.983274822	5.914589344	4.703277892	4.933801932	3.932113713	4.7653301	4.856560156	3.673686847	4.474273586	4.498170317	4.61133324	5.00163791	4.865480509	4.231871044	4.686768084	5.517941096	4.807921603	5.221913868	3.037732734	5.294544088	4.624784751	5.04185892	5.499987479	5.273415001	5.036968157	4.274238382	5.033315388	5.255727256	4.697942462	4.937440184
GPR21	2.380774565	2.577792115	2.353684369	2.429533666	2.762199096	2.309211028	2.35230242	2.445422882	2.381722937	2.679585122	2.967550632	2.659777626	2.450336014	2.690968194	2.520350663	2.651844124	2.660223272	2.799960195	2.568318485	2.357271177	2.595969965	2.737829468	2.493056853	2.646792884	2.791654886	2.408821865	2.415847457	2.408157282	3.103439182	2.58038636	2.649601339	2.801474236	2.813228871	2.743934796	2.360711538	2.368934674	2.445681891	2.34981153	2.526848586	2.811827429	2.77828539	2.41333283	2.61931706	2.391172114	2.516536213	2.564630456	2.563677155	2.309211028	2.37982556
DMRTC1	2.69175237	2.69175237	2.69175237	2.69175237	2.69175237	2.69175237	2.69175237	2.69175237	2.69175237	2.69175237	2.69175237	2.69175237	2.69175237	2.69175237	2.69175237	2.69175237	2.69175237	2.69175237	2.8603123	2.69175237	2.69175237	2.69175237	2.69175237	2.69175237	2.69175237	2.69175237	2.69175237	2.69175237	2.69175237	2.69175237	2.69175237	2.69175237	2.69175237	2.69175237	2.69175237	2.69175237	2.69175237	2.69175237	2.69175237	2.69175237	2.69175237	2.69175237	2.69175237	2.69175237	2.69175237	2.69175237	3.095603667	2.69175237	2.69175237
TRIM50	2.240912818	2.323515024	2.218568587	2.256694613	2.51294536	2.218568587	2.271362575	2.30377775	2.285612447	2.751971555	2.27777311	2.266669524	2.218568587	2.398677365	2.273502706	2.257641256	2.218568587	2.245966149	2.443862942	2.305868601	2.562784007	2.727793127	2.296829262	2.315498098	2.250321835	2.310691685	2.218568587	2.50255559	2.337753457	2.307434678	2.218568587	2.306129736	2.218568587	2.366675449	2.218568587	2.361164877	2.35814988	2.218568587	2.356136244	2.218568587	2.301421778	2.251408628	2.321192287	2.67823706	2.445871616	2.246920122	2.218568587	2.258722346	2.262364828
PIGK	4.421623225	5.787382091	5.417755316	5.426490058	5.122153069	5.506433833	4.831418333	5.418935418	3.54803121	5.147739631	4.46880653	5.828093559	6.792446579	5.727891035	4.615330612	5.252320664	4.973914602	5.929261411	4.429080916	5.147259873	5.995426697	5.846445024	5.548260076	4.502507412	4.281353556	6.60381519	4.842982308	5.558032126	4.553262454	5.306299094	5.080713473	4.81143357	5.830402654	5.802366192	3.983439892	5.302897518	6.201673328	4.814839184	5.573754159	5.450751245	5.846132024	5.757913124	5.142859557	4.087783403	3.965580049	6.050816371	4.493841483	5.248177679	5.229843742
CCND1	8.205642656	9.696920829	6.462833714	8.660969556	8.322092614	7.502316996	7.541018416	9.304151733	8.57027885	9.440414635	5.833889216	8.83480182	11.6073997	6.280988278	12.38141236	8.738306406	7.809173897	9.314576917	5.187008186	8.035347651	5.309405645	9.971214715	5.015885561	9.321789403	11.18014641	6.303399657	7.948539463	8.894653092	9.024094648	9.010853733	8.995303234	8.552714793	6.408026272	7.567844947	8.244200977	9.852885203	8.936206295	9.148863597	8.485438123	9.178430823	5.943961683	7.640422903	8.24075491	8.480707597	9.757057737	10.28549148	5.022068838	4.549359203	3.996413848
HBG2	2.282063668	2.536089665	2.282063668	2.282063668	2.282063668	2.282063668	2.282063668	2.282063668	2.282063668	2.282063668	2.282063668	2.282063668	2.282063668	2.282063668	2.282063668	2.282063668	2.282063668	2.477472981	2.282063668	2.282063668	2.282063668	2.282063668	2.282063668	2.282063668	2.282063668	2.282063668	2.282063668	2.282063668	2.282063668	2.282063668	2.282063668	2.282063668	2.282063668	2.282063668	2.282063668	2.282063668	4.948739913	2.282063668	2.282063668	2.282063668	2.282063668	2.514862246	2.282063668	2.282063668	2.282063668	2.282063668	2.282063668	2.282063668	2.282063668
POU6F1	3.627146861	4.469021931	3.273534307	4.280212751	4.397065083	3.980502872	2.907023489	2.75030395	3.515355805	4.19503629	3.64943545	3.816580225	2.984603309	3.772747761	3.373188187	3.932746141	3.579126469	3.472919909	3.947199666	3.765033246	6.213760024	4.392616454	3.203095223	3.258528082	3.075056138	4.437224575	3.73636462	3.979846354	3.189297889	3.933120489	3.25676135	4.130159502	3.647236281	3.964422329	2.670605407	3.838781381	4.106707219	3.343690502	3.71596071	3.502229869	3.15868038	3.553007469	4.19901411	3.039863381	3.80747346	3.605608924	3.586905988	2.438601934	3.488875517
ABCA3	5.446390775	3.952088855	4.02242382	6.314531046	3.915660417	2.675547066	3.723424024	2.652663628	4.983330096	3.738237061	5.011284314	3.0564276	2.756652117	3.705663973	6.478662862	5.134906896	3.225822324	3.021333688	4.520512452	2.704846646	7.287511979	3.6721126	4.421787832	3.353849558	4.284518583	6.544490502	2.948091665	3.307954233	3.860863942	3.822218103	4.46055175	5.027115157	6.054322776	4.351975039	3.001040354	3.713515619	3.460548845	3.380998494	6.128369146	3.672540342	5.01403514	4.424351392	4.642521034	3.503397657	4.506161226	3.034120164	5.143013016	4.746844297	3.290102623
SULT2A1	2.237077614	2.477557214	2.270370229	2.370374532	5.598400425	2.237077614	5.606722148	10.01971109	5.87691794	2.237077614	2.770135185	2.237077614	2.237077614	6.364235084	4.911350574	6.928791921	7.624457577	2.270244781	7.894067313	2.88195218	2.5320276	2.237077614	8.052820576	4.418234711	2.418221799	3.040427177	2.237077614	5.203604475	5.739050589	2.377550569	4.702410762	5.093559177	2.704329974	2.283598868	5.604352687	2.237077614	2.272125219	8.068797142	2.280117701	3.183304957	2.917797878	3.704019081	7.259456399	3.66313617	6.648768538	3.976404753	8.495804611	6.698930125	2.482034732
TMEM80	5.356647803	4.220545488	5.918689369	4.975547535	5.936956297	5.413515856	5.379702409	4.870939966	5.356928301	4.120931524	5.178721878	4.000539109	4.889418353	5.492074497	5.30120967	5.831264298	4.953425897	4.641385245	4.966309758	4.658608118	5.908863529	5.224626431	5.107970728	4.610574336	5.593300299	6.134759983	4.590788986	5.378157325	6.182477471	5.181274707	5.04507302	5.062963401	5.688775698	5.048606348	5.306378103	6.338615552	5.987265268	6.0137558	5.091248106	4.11223873	5.744407257	5.777368096	4.716617969	5.507462228	4.85122168	4.87789651	5.356843308	5.201609312	4.698198235
EIF5A2	4.281175813	4.499488153	2.921826056	4.963233956	3.668564206	4.44413802	3.200033497	2.239757088	3.217492935	4.677390955	2.572251245	4.217701717	5.391183435	4.349143043	3.078518823	3.358123891	4.337751219	5.105758473	3.05414049	5.57283792	3.357383763	4.496166253	3.558397491	4.865312335	3.201645468	5.434656414	3.270845213	3.349016121	3.971394127	3.022700821	4.414172416	4.315407073	2.60865306	4.988220986	2.65278452	2.804042263	2.982249865	2.597890486	3.056127302	3.426370448	2.460008138	3.899944586	4.997686879	2.454337691	3.593680335	3.339694866	3.618605067	2.196860883	4.606840016
VSTM1	2.233137359	3.09305888	2.198138047	2.2574582	2.947632588	2.391039674	2.198138047	2.198138047	2.198138047	2.825695831	2.198138047	2.409557546	2.267869431	2.257223227	2.198138047	2.425548394	2.377046357	2.398815476	2.303461727	2.244467681	2.258045438	2.648820794	2.479691954	2.198138047	2.584935729	2.198138047	2.525522856	2.614657232	2.336954208	2.290835174	2.198138047	2.332651303	2.291978017	5.452423689	2.198138047	2.255812445	2.287170938	2.347809983	2.306852224	2.261211697	2.198138047	2.198138047	2.198138047	2.198138047	2.397033478	2.242447786	2.198138047	2.198138047	2.266237527
OR52M1	2.229996364	2.229996364	2.229996364	2.229996364	2.229996364	2.229996364	2.229996364	2.229996364	2.229996364	2.229996364	2.229996364	2.229996364	2.229996364	2.229996364	2.229996364	2.229996364	2.229996364	2.229996364	2.490423829	2.229996364	2.229996364	2.229996364	2.229996364	2.229996364	2.229996364	2.229996364	2.229996364	2.229996364	2.229996364	2.229996364	2.229996364	2.229996364	2.229996364	2.229996364	2.229996364	2.229996364	2.229996364	2.229996364	2.229996364	2.229996364	2.229996364	2.229996364	2.229996364	2.229996364	2.229996364	2.229996364	2.229996364	2.229996364	2.229996364
TAS2R5	2.46950418	2.449592185	2.483137456	3.95512401	2.64922543	2.429255343	3.772525458	4.000405156	3.016901258	2.193171012	2.932380056	2.371214875	3.3038681	2.958052082	3.037780964	3.800986804	2.791298876	2.643797869	3.556075568	2.714498807	3.384523417	2.873209181	2.409535611	4.342267405	2.312876142	2.611630912	2.43486275	3.557432667	3.320971583	3.034185736	3.282683537	2.715907803	2.911854731	2.466880883	2.745137329	2.515227036	3.177198451	2.744732613	2.504686687	3.080077618	3.302570708	3.443529538	2.700488959	2.290760473	2.601872378	2.617557349	3.077906244	3.1125681	3.423837262
PPP4R1L	3.024193697	3.651724047	2.5916558	2.972663396	4.111901613	2.848533362	3.592102446	4.104336808	3.562747391	3.57903978	3.085144609	3.248062372	3.961411009	3.965442948	3.48050398	3.665092085	2.876618019	3.831177421	3.004883459	4.261082962	4.01745056	3.681441615	3.318869835	2.986711187	2.788652491	2.724241468	3.232549119	3.9740135	3.595151868	2.819980083	3.160027845	3.131838688	3.338644207	3.050461871	3.006636654	3.102579717	2.62141958	2.776686411	3.219047623	2.533737681	2.450978666	4.594529827	3.421770433	2.87984081	3.105865488	2.771389335	3.337516845	2.275188123	4.051057513
PEX11A	5.272664041	4.849969802	5.007648399	5.375797513	5.991498832	5.006698743	6.071507484	6.626759738	6.162110791	4.40324992	5.402346482	4.88142066	5.496040577	5.513345174	5.06544861	5.775932372	5.637793205	4.712999844	6.388550567	5.023510914	4.606292781	4.641241259	5.521627768	5.690204294	4.673073519	8.4357932	4.830738223	6.63968096	5.029388209	4.583457914	5.140686952	6.014214363	8.815172905	4.37507229	4.672908106	5.16469025	5.249278693	6.880836597	4.651044654	4.02779611	7.448120698	6.50093785	5.383820796	4.877545525	4.347837348	5.385911862	5.190791294	8.085053522	6.322960099
FANCB	3.531187982	3.749653912	4.437321509	3.327233438	3.222677094	4.682024349	3.008079959	4.035906518	5.779316648	3.615906317	2.758052301	3.463428128	4.480211314	3.956659531	3.503791942	3.896137333	3.471697021	3.664988227	3.811817411	4.930336687	4.598011382	5.026349567	4.171062122	3.335965666	3.336691113	6.074310774	3.543279093	3.877262782	3.739136856	3.910131957	3.16455859	3.801228478	3.675394493	4.524165042	3.064681494	3.142835179	4.331202764	2.428664052	4.292902217	4.321152425	4.417346402	4.399587962	3.805552966	2.353541796	2.950009257	4.008773804	3.986977701	4.193764767	4.609783038
DUSP4	6.419679188	7.525387536	7.157674659	7.064578372	4.032959737	6.95426156	4.90096264	7.656204141	5.383226599	5.651563356	4.356099893	5.762707708	3.3929597	4.874780323	6.893979069	6.38865263	4.226887926	7.15770959	5.967264141	5.454862783	3.840434133	6.058879631	5.448216508	6.015548299	5.488280946	9.33990331	6.946512903	6.045196561	8.129473556	5.665170124	4.710688706	5.272951034	7.056750449	5.661823106	6.103342789	5.490335394	7.05521468	8.187862399	4.762834149	5.138286243	6.738170831	6.444744804	5.835996561	6.249090743	4.043093187	5.551329527	4.142227148	6.070922807	9.020583654
TCIRG1	7.464003397	8.065919787	7.14512021	6.597766986	7.418144424	8.309459188	7.199581894	5.988336423	6.419284424	8.163027587	6.960949364	7.458365817	7.847088039	7.147933496	6.361411037	6.413393776	6.245017254	7.468727756	8.256236528	8.07836237	5.422298167	8.92268135	7.849321858	6.101985618	7.429657084	8.24022117	7.102488859	6.739467434	8.144364892	7.505121412	7.725665325	7.042143477	8.082879627	8.327328796	7.321166459	7.338834353	6.545124506	7.127274708	8.015700652	7.350907943	7.618427952	6.901100827	6.926658215	7.307818341	8.197277407	7.447433482	7.895734129	7.041394732	7.250611741
SPINK6	2.08133749	2.599340179	2.42356397	2.08133749	2.08133749	2.08133749	2.259286483	2.08133749	2.08133749	2.892629268	2.526733833	3.084821414	2.233784421	2.43483565	2.08133749	2.637558457	2.453360922	5.289170714	2.736872245	2.788611013	2.08133749	2.328004428	2.08133749	2.565518328	2.08133749	3.859347667	3.449575288	2.287104049	2.08133749	2.08133749	2.08133749	2.08133749	2.18695876	2.331725765	2.08133749	6.752127548	2.181653979	2.325058383	2.203604659	2.219701628	2.178659735	2.08133749	2.08133749	2.08133749	2.558978492	2.179325767	2.353239264	2.649332162	2.08133749
NRIP1	5.305159135	6.064889203	4.607684217	6.40003146	5.048198261	6.094001297	5.409089117	6.271089952	7.712089516	4.409749696	6.235789532	3.825389605	7.279717614	6.900412168	5.493216075	6.429557755	5.599983284	6.303920666	4.980669011	6.104903626	7.553259429	6.358663848	7.475455565	6.348497818	5.607531786	6.945553751	3.959981254	6.064109365	5.588108369	6.233751018	5.745793902	7.557343352	6.469848867	4.039441941	4.293976019	3.598163897	5.889544062	5.674316579	6.10701404	4.7997078	6.662919089	7.389741451	7.754893268	3.39974463	3.568027711	6.961418419	5.249658539	6.41192371	6.600270691
TNRC6A	4.700879671	5.321858944	4.63349186	5.766396596	5.579602918	4.784621365	5.398188887	6.482709717	5.206521807	4.236152985	5.119828337	3.943240299	6.055330834	5.5072342	5.617223199	5.749495547	4.871254345	5.212608585	5.425566716	4.964913174	5.767097467	5.404651692	5.63324732	5.822903717	4.190082555	6.187250771	4.434146057	6.036451705	5.786678708	4.606970999	5.215958592	5.497704711	5.181385125	4.987006766	4.64093377	4.219539558	5.612150706	5.130323437	5.399933506	4.434185582	6.096719962	5.977270599	5.3650718	4.633627245	4.796215172	5.2578476	5.46062627	5.028979548	5.46811917
TST	9.713883143	7.500843906	8.599953784	8.79770172	8.938856853	8.046383981	7.604052775	9.510771666	9.454843008	8.183478449	9.125271436	8.197128546	8.184062181	8.609489008	7.883130092	9.220555467	9.853550671	6.645654944	8.466599016	7.514682038	6.824013317	6.943052163	9.205830148	8.613070439	11.14564156	9.030884947	8.126218313	8.876613541	9.521616022	8.776173122	8.24209536	9.562126945	8.116206532	7.886179292	9.557960031	9.013132089	7.462578842	8.727082287	5.998469217	8.868126843	9.559982967	8.689067101	8.572261065	9.867838871	7.512266694	8.732522319	9.2515517	8.266101531	8.645799236
EXOC4	6.327063909	6.41944861	6.417524157	7.26773278	6.707670854	6.059358563	6.680851892	6.56770164	7.905561959	6.187804959	6.152159757	6.378412794	7.641865276	7.194556808	6.383666721	6.347149544	5.976982075	7.694648562	6.177585861	6.559046112	7.147895375	6.821466481	6.579601189	6.850952149	6.589441493	7.076652295	5.75265778	6.396793505	6.172928658	7.243782605	6.987607595	6.485129162	6.990304009	7.107642722	5.868966128	6.445543198	6.335749884	6.737000132	7.038369134	6.000637668	6.431601329	6.826863775	6.738633387	6.468012839	6.540927773	6.177736709	6.523371287	6.803146231	6.776215365
JMJD1C	4.583081556	4.652377999	3.826851927	5.394573187	4.520819516	4.451320669	3.766259972	4.65696745	6.543075263	3.521889329	4.563078386	4.203535987	5.262592364	4.947585198	4.280518477	4.79300273	3.809213338	5.213838138	3.488730274	4.482437235	4.773631542	5.34139637	5.577523974	5.074612137	3.32124744	5.103170625	3.971485279	5.18662013	4.15455817	4.705327609	4.613364254	4.723450961	4.714523686	4.887647792	3.541992893	4.061159304	5.026416871	4.966746059	5.062546224	3.74134991	4.985327978	4.277019312	5.272481269	3.692909209	3.138326258	5.021935831	4.051617715	3.734253954	4.044883359
ZFAND3	6.877363482	7.354794643	7.064196125	6.708581286	7.227594013	7.191187279	6.463113944	7.496634348	5.932305458	6.974085152	7.026350021	6.720092118	7.016747265	7.982869908	7.294108935	7.016254683	6.953030765	7.10942768	5.765804775	6.334657191	6.8121321	7.741609707	7.543908123	7.222946803	6.922433649	7.480074015	6.982878892	6.981847456	6.855186903	7.662258378	7.217460649	6.624846407	7.883132245	7.527741982	6.035023763	6.73160618	7.399786226	7.147981139	6.451729674	6.760641989	6.873383739	8.627541745	7.68858795	6.705268133	5.789071199	7.369218698	6.004670817	7.260631538	7.837683572
RNF126	7.065156478	6.978014135	6.46299984	7.754813886	6.710111493	7.165179063	6.287428559	6.406450327	6.724436541	7.166252482	6.150093668	7.195624164	6.562513383	6.512152998	7.211254435	6.478558267	6.709969409	6.84857144	6.803363231	7.566443637	6.433444607	7.381426431	7.331575488	6.099607882	7.150673556	6.147695088	6.550151169	5.829654464	7.517934874	6.493412339	7.046675371	6.931824473	7.48833776	6.637952144	7.663755014	7.187282738	7.289292251	6.16531539	6.941294816	6.740364553	7.178882566	6.985490746	6.506663598	7.438843141	7.121564523	7.084339905	6.730028787	7.368179656	7.124771485
SEMA3A	5.384608399	3.801337134	2.384125892	3.066741802	2.718352577	2.654137839	2.353598574	2.475033192	2.309325876	2.912844929	2.559959569	2.679708731	5.038644358	3.270684008	3.322074929	3.607562958	2.953711166	5.314785706	2.380309851	4.258146197	3.325547777	3.718720784	3.874634231	3.156761441	2.408511694	2.845328914	2.964145762	2.876198249	2.650023412	3.018734094	3.62843918	4.104656289	2.526109556	3.061281777	2.872015165	5.813559133	3.182628283	4.624848342	3.628359366	3.194734537	2.216148498	2.752784103	3.741580135	2.104808854	2.330201064	2.48622837	3.18660162	2.086461454	2.760924252
ITGAV	8.117382421	8.415857172	7.337173213	7.292806581	8.175986224	7.018136393	6.385582443	7.236307564	6.422674572	7.828885302	6.804305549	7.391619636	5.280325778	7.752643481	6.683595386	6.683867745	6.504611542	7.168386002	4.97601305	6.472980808	5.558000678	8.698420693	7.688293233	6.820376862	6.640794732	7.766656339	7.275386977	7.465363866	6.355323714	6.947847703	7.602786313	6.732699512	6.03453488	8.102835352	4.929056359	6.488120571	6.846167906	6.644383236	8.274849618	7.349374203	6.750234152	5.949699877	7.55268281	5.174823153	6.642330248	7.773818408	5.919520812	6.035723806	6.67996405
NSMCE2	5.643408139	6.912917104	5.754381895	6.016169424	6.577550797	6.99706368	5.684426411	6.162233373	6.082508123	5.954447988	5.11909829	6.762803459	6.812494926	6.312335977	6.48760386	5.589781648	5.897475253	6.718655257	5.847048281	6.702768099	6.913417216	6.454641066	6.570262057	5.462488455	5.962680768	6.513418458	6.503448272	6.284115842	5.148833069	6.088015989	5.841789352	6.038708042	6.262447152	7.231213174	5.935407341	7.17004199	6.387220346	6.246932998	5.947985413	5.071296921	5.856314578	6.69144136	6.036146436	5.751614443	5.098949146	5.751040396	4.954597534	6.078963752	6.190544608
LETM2	3.44586883	2.583033816	2.675856867	2.811298827	3.185578586	2.935298032	2.470726238	2.562231081	3.618395854	3.251342987	2.390112254	6.091271266	3.86824951	2.563677118	3.378390299	2.577330228	2.404910868	3.549366208	2.705612023	3.795249907	3.915013006	3.516023951	2.496180609	3.103275511	2.491250991	4.397121274	3.237457832	2.868489133	2.832123109	2.960199443	2.713099513	2.591775288	2.97860701	4.250753699	2.311054534	2.672260844	4.201551902	3.40064772	2.58058135	3.295006089	2.371946408	2.383436107	2.605509379	2.613553384	2.463604509	3.025137218	2.372696982	2.670716463	2.191951378
PPIG	6.452307013	5.813077458	5.941041948	6.839602608	6.327189428	6.685460983	6.123778101	6.735790199	6.435939771	5.322949973	5.870188112	5.05939823	6.92931354	6.210697143	5.899365527	5.447753682	5.450620085	5.954296666	5.548334957	6.407869952	6.15353683	6.436880613	7.282918069	6.859798754	5.63727213	7.621786313	5.77272696	6.68464044	6.075265361	5.833779784	6.36378561	5.634456355	6.189742407	6.218126019	5.433483663	5.614763255	6.846187947	5.79940373	6.363580025	5.932391711	7.42763531	6.82532888	5.800580725	4.634796825	4.873225113	6.853971078	6.048717378	5.980375967	6.537905266
TAPT1	4.804774816	4.935246717	4.413107354	4.188771168	4.569919756	5.439323359	4.680818068	5.17872928	5.098511141	4.542269169	4.377117744	4.641015445	5.391246057	4.794670285	4.833274598	4.532488768	4.105017125	5.055887541	4.468373962	4.863226726	6.673258469	4.589614535	4.903602047	5.229026774	4.134973685	6.194321667	4.592304341	5.307831232	4.667155619	4.229297822	5.030903613	4.417791922	5.938396313	4.914020922	4.189334165	4.423064527	6.112660392	4.506804684	5.16769834	3.778209278	4.959358107	5.026484476	4.740348474	4.468603456	4.004424495	4.983438578	4.511300984	4.992629081	4.351497303
HOXC4	4.025952931	5.384589121	2.819967469	3.153772082	5.118371621	2.383937749	2.823899262	5.933857349	2.759700856	4.229696314	3.181664073	5.896898581	4.018821967	2.787511957	5.567380558	2.460737749	4.683512096	2.673366293	2.631936811	5.753764057	5.130094526	5.069519288	2.326035522	6.281201776	4.67897135	4.361294234	3.180038933	4.850141469	3.2572157	3.067094316	4.378192343	4.056029619	2.326035522	4.288115615	5.301483832	5.045988151	6.095251213	2.348407675	2.357847049	2.621991562	3.170991775	4.121082004	3.349243645	5.092028918	4.979366019	4.496403046	3.457299726	2.361872746	2.326035522
GSTM1	2.458804696	2.458804696	2.458804696	4.274506788	2.698108803	2.458804696	8.791039262	2.458804696	2.479968559	2.458804696	3.347711263	8.390729834	2.500795671	12.01439716	12.71420306	2.495333501	2.589260308	2.458804696	2.776192967	2.983327829	4.58377987	6.85691337	12.04860498	2.458804696	2.845406444	2.572327313	2.490231868	9.574978187	2.59670325	3.852683441	11.81647352	10.4179104	2.647198158	2.722412322	2.458804696	2.769499663	2.486008	2.527769764	9.357257381	11.00271911	2.458804696	2.761941536	2.523540922	2.458804696	2.509135375	11.13863191	11.48935834	9.819472116	2.458804696
PRPF18	4.558131239	5.009363823	5.688959076	4.875450441	5.377269585	5.406170362	4.612617342	5.343544438	6.250959631	5.560029988	4.159164391	5.282874398	5.980197093	5.630375068	4.504512329	4.574122716	5.211840469	5.314730547	5.586756998	5.017689672	5.885217979	5.039494901	6.13158772	4.978807687	4.452407388	4.755258982	4.970793307	4.856198999	4.048166006	5.106013521	4.959500838	5.336997259	5.801139552	5.31978375	3.854817922	4.863466659	5.30901888	4.912577032	4.36341606	4.645586648	4.923347627	5.88714009	4.820780624	4.378010942	4.261773649	5.884352225	4.59430927	5.158703581	5.393500652
SPRR2D	2.960415426	3.401138002	8.31010921	2.692297927	2.129371437	2.165928863	2.904189137	2.03696305	4.215276287	6.07759823	2.155175944	8.679036558	3.804685756	2.317231803	2.146635765	2.557677527	4.052925501	3.051076783	2.686067199	7.761441294	7.513823645	6.063939999	4.324512375	3.311010365	4.41896216	2.469651011	6.359822618	2.03696305	2.462741909	4.314376285	5.638837387	2.360132204	2.098892882	2.03696305	4.761554917	7.939445566	2.305734061	2.313698363	3.18776937	2.942965746	2.38886462	3.069285632	3.055680701	2.03696305	4.360300899	7.581583933	3.710449494	3.336995912	2.206960261
MYH7	2.247723152	2.270342381	2.237442755	2.255046232	2.237442755	2.237442755	2.261880126	2.257479538	2.367995154	2.237442755	2.550000335	2.25960553	3.484929504	2.237442755	2.31255629	2.376457962	2.237442755	2.323804924	2.474277204	2.237442755	2.255198426	2.254894022	2.237442755	2.267778396	2.237442755	2.3494979	2.237442755	2.265965949	2.251694144	2.278908244	2.290701974	2.369550155	2.8111709	2.374346617	2.252151676	2.254589558	2.250778669	2.237442755	2.25398045	2.31108938	2.374487464	2.4234181	2.435513097	2.260970691	2.34663234	2.351357659	2.237442755	2.237442755	2.446842088
JRKL	4.988902958	5.049842702	4.526177508	5.864175341	5.056743208	5.574175301	5.271352095	5.988788713	4.631818491	3.987900489	4.853680742	4.294403711	5.37430422	5.041962466	5.146550809	4.910045274	4.526509345	5.19495848	4.844458202	5.346073176	4.730406062	5.155966071	4.97037008	5.598978241	4.843019551	6.319114351	3.846847338	5.481605409	4.891085942	5.066137621	5.190876582	5.088823895	5.219412543	4.842952074	4.695968223	4.704787804	5.195043736	4.928284345	5.051380449	5.134582219	4.568563966	5.56346385	5.353244516	4.181915808	3.891320699	5.384443927	5.458783788	5.403731696	4.789021971
C1QTNF6	5.558776731	7.429266429	5.983097465	6.502770603	7.787713542	5.399532916	4.27363465	6.081982582	5.530019744	7.257105834	6.041414231	7.533077059	5.157212667	8.146348046	6.058824227	6.713753989	6.227874876	5.676434924	4.677885226	3.915640238	5.362470579	7.279905797	6.99779222	5.692937346	7.016178183	4.818211721	7.091929815	5.771447334	7.641498817	8.456129464	5.637324695	6.852683868	4.890495378	6.212092262	4.090020783	5.433431735	4.983856439	8.188861595	7.146462967	5.086530576	5.080721968	5.773477334	6.998025869	4.189132677	6.072071503	6.589609105	7.300849718	4.339985303	3.686347334
KLK15	2.200579576	2.200579576	2.200579576	2.200579576	2.200579576	2.200579576	2.200579576	2.243773577	2.22323774	2.200579576	2.200579576	2.248579631	2.200579576	2.200579576	2.307940715	2.314499045	2.200579576	2.200579576	2.394744654	2.200579576	2.628193424	2.200579576	2.240188084	2.233609162	2.263255057	3.957394748	2.200579576	2.200579576	2.200579576	2.230868304	2.200579576	2.230369333	2.318930237	2.200579576	2.200579576	2.273549054	2.200579576	2.200579576	2.270892674	2.200579576	2.200579576	2.200579576	2.302881896	2.251405515	2.200579576	2.200579576	2.856125891	2.200579576	2.286629321
PCDHGA6	2.386294887	2.787763468	2.343471153	2.234157823	2.6686954	3.203190045	3.079108464	2.374807743	2.444529682	2.371719681	2.422618182	2.433100842	2.92708919	2.716958411	2.456039781	2.575771151	2.567715777	2.429394459	2.493377196	3.289724765	2.649421443	3.007170084	2.426058698	3.350057132	2.383136702	2.782843815	2.478010584	2.537487996	2.456970852	3.654311482	2.503008193	2.751441243	2.374608747	3.169621185	2.880396743	2.71823897	2.895419572	2.464209159	2.778979902	2.628384333	2.596721229	2.822215436	3.400236129	2.493557907	2.840007853	2.510427461	2.608464136	2.772152727	2.492292375
PLEKHA1	4.581264451	5.386065658	4.750630724	5.078428724	5.888697094	4.601690533	4.925851885	5.824141475	6.381928161	4.185031299	5.274847204	4.632670051	6.172508803	5.484765187	5.935909069	5.544665345	4.751107075	5.162150152	4.78440247	4.800317618	5.992625787	5.205822487	5.818622173	6.244623213	5.002643759	5.932081341	4.505314339	5.407278238	5.231282935	5.131672621	5.845345219	4.942406285	5.103752154	4.380415365	4.646749025	5.068583206	6.543869159	5.160508375	5.869321056	4.855543661	5.338450656	5.40661761	5.890678664	4.524285274	4.089965708	5.723572475	5.358310025	5.167703843	5.082835805
ACD	6.298961398	6.609901779	6.054866265	5.872509221	7.515914448	6.283714375	5.587297986	5.697971778	5.185927273	6.672150284	5.094620032	5.241212169	7.482727529	7.766222386	5.925204551	6.066079668	6.027102259	7.933817975	5.973495692	6.261686906	7.795421796	7.023469969	8.209902558	5.580860089	6.024976475	5.813522485	6.269395171	6.070945523	6.422035411	6.454485877	6.303898943	6.0465777	6.36391717	6.387326709	6.157663428	6.39103793	5.833880871	5.77198052	6.566870481	5.599649969	6.73644341	6.564507057	6.688412999	6.457338939	5.886636952	6.837450043	6.639996997	6.548135642	6.0133053
HK1	8.739569583	8.819220758	8.507071447	7.768481985	8.774720266	8.505985968	7.618177348	8.692416305	9.355709259	7.94106053	7.314467704	8.370776958	9.296684392	9.106403692	8.442593369	7.544621476	7.315546763	8.613294369	6.364836569	8.2436259	10.02336425	8.551028174	9.173870953	8.76444105	9.142810471	8.397613033	7.963744953	7.959508205	7.97312528	8.820675437	8.759777231	8.899991046	7.236751072	8.514158317	8.044626994	8.796454446	7.71919335	9.126841104	9.302013208	7.12213537	8.291878005	7.821319623	9.381741536	8.080155722	7.760034154	8.335173693	7.464520406	7.291894017	7.206570573
KLHL10	2.272425929	2.268690767	2.242918456	2.420458318	2.299684613	2.225602167	2.212640559	2.291080442	2.296527466	2.351685719	2.187991766	2.677514356	2.250909163	2.236334467	2.271525251	2.278586424	2.462626657	2.185393311	2.397476686	2.249733074	2.276792415	2.274867705	2.357386369	2.357023191	2.15578806	3.020752801	2.566450929	2.222139692	2.343885569	2.220271724	2.218133844	2.309489339	2.188811328	2.237653748	2.15578806	2.308988201	2.466774378	2.260801326	2.15578806	2.2830614	2.15578806	2.29209545	2.230382251	2.237258094	2.213714116	2.216260514	2.273840108	2.397359059	2.202941273
TFAP2A	6.331953781	7.727046017	7.007578221	7.509189473	6.550570183	6.831281483	4.138400979	5.204455026	4.878441848	5.792025773	3.86065732	8.648203855	7.069485193	6.433104793	4.772349718	6.0140566	5.112837931	7.081566058	5.179359832	6.276181135	8.253651826	5.982713283	6.949152241	6.257049651	4.685577869	3.988179659	7.238896951	5.857252071	6.397856183	7.583355656	7.232268449	6.133463409	5.076522234	7.490363702	4.668126901	6.840625585	6.850153686	5.638485599	5.640055784	4.098578851	4.094306969	5.45032068	5.592611842	5.383657617	3.132438601	4.938403286	5.038478312	2.640394507	5.837241334
TAS2R39	2.309364289	2.309364289	2.309364289	2.309364289	2.309364289	2.309364289	2.309364289	2.309364289	2.309364289	2.309364289	2.309364289	2.309364289	2.309364289	2.309364289	2.309364289	2.309364289	2.309364289	2.309364289	2.416745749	2.309364289	2.309364289	2.309364289	2.309364289	2.309364289	2.309364289	2.309364289	2.309364289	2.309364289	2.309364289	2.309364289	2.309364289	2.309364289	2.309364289	2.309364289	2.309364289	2.309364289	2.309364289	2.309364289	2.309364289	2.309364289	2.309364289	2.309364289	2.309364289	2.309364289	2.309364289	2.309364289	2.309364289	2.309364289	2.309364289
TOM1L2	5.396458437	5.623647103	5.270348656	4.963655502	5.256663514	5.854820335	6.563139389	6.220438942	4.705892015	4.901406781	5.989548622	4.201180125	6.419505876	5.273499226	7.747755657	5.703071876	4.889253151	5.676621282	4.979978475	5.48674048	6.083789402	5.860375811	6.508188831	6.320691629	4.700775276	6.087711968	4.903443784	5.000880946	6.760120768	6.477629915	4.986322447	5.578146278	6.187823248	5.360629014	5.529339574	4.358687997	6.212583473	6.315750708	5.718365533	4.844856003	6.007341361	6.03331093	6.19850721	5.143296445	5.101132282	5.197548852	5.887930781	5.887877737	5.032445625
SFXN1	6.615905031	5.977881031	6.842482488	4.308806996	6.403792724	7.014603369	5.089128385	6.809940085	6.529455412	6.000407954	5.843146012	6.454712966	7.665815212	6.868746346	7.000219202	6.345365569	5.365095081	6.607779013	6.297703943	7.542263821	7.377142632	6.311323463	7.08638987	6.813982238	5.902538198	8.167146189	6.998923614	6.957473113	6.301316017	7.403294133	7.336401636	5.813678297	7.077001231	7.268197935	6.595677976	6.682382969	7.941162318	6.2302393	6.033121167	5.641058256	6.292762746	6.678524183	5.65326276	6.213376469	5.474122457	6.781335574	5.982105929	5.928492766	6.775630412
ERICH1	4.096352569	5.034835664	4.50163428	5.661561021	4.125041078	5.57162932	4.14795341	4.081639399	5.08339189	4.698466659	4.129257932	4.539892715	3.492309917	3.851309256	5.67870434	4.349616215	3.965754567	3.881794483	3.628762939	5.38521191	4.636677979	4.141965767	3.898748967	5.018673343	4.685283069	5.259980714	4.483201802	4.867262526	4.962631752	4.416344041	4.355284071	4.64444354	5.521632585	4.598093941	3.96095906	4.546221347	4.914163846	5.267181149	4.755764527	4.107482217	3.850910646	4.085713155	4.365296502	4.236416526	4.303631744	5.172232003	4.119421522	3.742202018	4.195140962
PLAC4	2.379038667	2.242424863	2.294626283	2.258785754	2.31044492	2.256550272	2.347061653	2.417024001	3.890334783	2.242424863	2.693106727	2.263121177	2.271256086	2.337191178	2.294988017	2.275793643	2.767952312	2.254186276	2.515977083	2.280314879	2.250694369	2.480595659	2.469416848	2.482050981	2.276160836	2.255928599	3.21121504	2.26904269	2.690028758	2.242424863	2.786273069	4.008807	2.86919656	2.250694369	2.282995493	2.266208779	2.439039694	2.284819912	2.27285223	2.277017203	2.358346367	2.304596056	2.412091023	2.280558807	2.310683072	2.266702092	2.347524242	2.350642274	2.333922684
CRTC2	8.201974793	7.318036922	7.296780258	7.411632593	7.222410711	7.183983199	6.657069989	6.284040061	7.534779552	6.578482363	5.568824183	7.273330374	7.289886097	7.356839968	7.279755681	6.511486448	6.156836109	7.471129059	7.385718554	7.232664646	7.583365303	6.809025188	7.598639213	6.661759315	7.740420754	6.91641396	6.628234918	6.314295512	7.017798698	7.535979922	7.302300306	6.664905151	7.386313876	7.49704707	6.336519867	6.597172032	7.259004213	6.383861854	6.382789444	7.627583919	8.589490219	7.243241911	7.901134047	6.999956145	6.699848691	7.168341813	6.44683282	7.708314486	7.908800238
SRXN1	3.060114518	3.015758816	2.971605118	3.218556972	2.825385986	2.999532529	2.896974747	2.825385986	3.063313735	2.825385986	2.825385986	2.825385986	2.825385986	3.217192586	2.899572863	3.132322971	2.890657601	3.24709602	2.825385986	2.983236357	3.029407032	3.026179006	3.136158889	2.825385986	3.233193137	2.991936382	3.174305694	2.825385986	2.90809699	3.215145083	2.980695077	2.905504723	2.825385986	2.825385986	2.825385986	2.825385986	3.340370681	3.33276774	2.825385986	3.040147273	2.825385986	3.325149491	2.825385986	2.825385986	2.825385986	3.049430885	2.825385986	3.139990922	2.943103277
PPA1	8.341959641	8.583470058	8.495185495	9.472349974	7.90865399	7.877767048	6.90573409	8.688599522	7.5041555	8.496246383	7.490869295	8.446802653	9.836679287	7.399457099	8.278831913	7.570865446	7.618653289	8.393912028	6.896780752	8.644137433	8.092211614	8.230586286	7.92812992	8.398865886	8.100749381	8.077914745	8.880596012	8.254662801	7.076587528	8.66445537	8.284531865	8.1833176	7.385251768	9.055736918	8.682427982	8.496622433	8.58519505	8.126666397	8.906410417	7.586918928	7.643015372	8.609212452	8.720669594	8.048396921	7.28157557	8.154816514	6.733524617	7.214429893	7.183440828
AP3B1	6.240730266	7.018389919	6.516352044	6.976781169	6.648184423	7.16808141	5.91613605	7.002506102	7.15608891	5.926767953	6.613613935	6.96308544	7.25122717	7.132310368	6.995826903	7.304605934	6.385901676	7.237000049	5.42185935	7.030581236	6.903899935	7.527850764	7.52387401	7.515516269	6.453813968	7.675161327	6.87274897	6.692054671	6.50741806	7.358075887	7.327748594	7.091864129	7.708695487	7.419845506	6.277728986	6.477732447	8.080448583	7.229686939	6.481950494	6.346715402	6.174535722	7.423965988	7.229867352	6.369056992	5.649914207	7.337950613	6.393713164	6.330607439	6.924777796
CNTROB	6.282815691	5.850413486	5.564815909	5.959832552	5.851288573	6.71912483	5.0819753	4.920831072	5.764206233	5.71674287	4.560148443	5.337568326	5.597984258	6.208894785	5.663742137	5.066811464	4.783980653	5.900817121	5.501580433	6.268165968	7.362864555	6.03868396	6.073218561	4.85449532	5.469869712	7.058091843	5.853476686	5.265020254	6.001274414	6.018892679	5.141775015	5.281540631	6.588736369	6.280453121	5.781980623	5.846000883	7.38398508	5.289237895	6.183014322	4.893310576	7.075458828	5.990787928	5.756877713	5.419251488	5.419832678	5.283208599	5.4551374	6.023192532	5.813800354
IFNGR1	7.872930139	8.006058753	8.310012568	8.180485976	7.964222777	8.687552819	6.772139497	8.245556335	9.898614977	9.056712418	8.291385756	9.024057646	8.660671965	7.443903465	7.955091751	7.006608957	7.150393299	7.936751937	6.364222953	9.036468912	7.389091126	8.374971437	7.337442104	7.293830005	7.884632844	8.154863334	9.435317694	8.418263929	8.085938954	7.061705941	8.390494873	7.220352794	8.09650138	8.421117612	7.330772153	6.908252223	7.417178291	8.260076222	7.579683593	7.268664416	9.396966624	7.289873417	7.671574291	7.598200435	7.046083158	8.282889242	6.036479409	6.952530403	7.164218852
REV1	5.816481993	5.888282153	5.098444119	5.6058487	6.091330047	6.124131418	5.992754355	6.785836016	7.203960188	4.33828667	5.239910014	4.669002107	6.527657843	6.429842669	5.559444408	5.641901324	4.846500117	5.383581123	5.592551572	5.94535717	5.867026071	6.132277116	6.508010581	6.554085613	4.901750556	6.855385603	5.069698729	6.747070671	6.510597272	6.031828869	5.544525276	6.24272042	5.69095832	5.733366566	5.244159889	4.267963694	6.241004038	5.697333034	6.227449441	5.423854832	6.617831353	6.257377302	6.67014573	4.972858437	5.421353844	6.096902509	6.130680858	5.537681301	6.575934655
FANCF	4.117416318	5.354139683	4.657037721	5.143725951	5.309246157	5.573211934	5.221716616	5.46541456	5.326339803	4.367939012	4.905926438	4.746850204	4.980599279	5.855446356	3.924998888	4.791647806	4.773016143	5.599105904	5.096902531	5.807123723	6.142739418	5.334277161	4.751619208	5.246223579	5.142545337	6.612057472	3.849985795	5.311830218	5.592714269	4.638212616	4.929689068	4.651821786	5.435671879	4.581366264	5.453109156	5.273929361	5.331033887	4.898279509	4.576423163	4.526722409	4.715869995	5.379644407	5.040504631	5.264645577	4.462945583	4.854504673	4.571341514	4.411954025	5.326971005
NPBWR1	5.808096308	2.512491456	2.716808302	2.117440653	3.735172577	5.988104838	2.392992979	2.658052456	2.113115171	3.18079636	2.078423115	3.250783632	5.128910061	3.201909321	2.392900128	2.078423115	3.237586773	5.494639967	2.912398319	4.172285369	2.539431421	5.448197809	3.451682443	2.737007564	2.158171523	4.959975833	3.306444096	3.259547188	3.268472052	2.078423115	2.349122962	2.153423831	2.469088628	2.330883301	2.539924674	2.321855913	3.639480776	2.415893098	3.118657445	2.767808685	2.703031943	3.3114814	2.93990019	2.117790689	2.211682645	3.166170601	2.078423115	4.166308659	3.494429185
PXT1	2.242435506	2.405903142	2.248118205	2.259908596	2.365470448	2.484204963	2.217517096	2.44196666	2.267626684	2.217517096	2.283416235	2.217517096	2.217517096	2.340259894	2.336735482	2.303247531	2.244585246	2.307105252	2.399083608	2.217517096	2.381023143	2.452226366	2.462084925	2.324917427	2.287211378	2.530379878	2.57964556	2.471974669	2.410688786	2.316101846	2.343072508	2.28304837	2.37977215	2.418993597	2.253023047	2.217517096	2.312270969	2.299499332	2.217517096	2.26265256	2.248874011	2.357738978	2.217517096	2.301556144	2.277394602	2.279978744	2.450073197	2.60712514	2.266260711
UCN2	3.33170999	7.722261433	3.329839777	3.154930881	4.072727076	4.191329934	2.448121094	2.543660965	2.609890717	5.538924628	2.337884268	6.514172738	3.924049923	4.700073119	2.647722205	2.359919986	2.873984984	7.20380218	2.885862687	3.987418354	3.190840337	5.911386512	3.266656681	4.880938823	3.431931712	2.885064447	4.032413229	3.340660964	2.87347252	4.374987094	4.026909781	3.669665174	2.3435637	5.989427348	2.778097248	3.380487743	2.251172448	2.681129586	6.125959542	4.122624148	3.100975498	3.968271598	2.50734294	2.667439706	4.5998244	4.689041442	2.246608929	3.328851661	4.620841808
VAC14	5.037901886	6.624427489	5.991996526	4.559855478	6.51310954	5.593380138	5.039591077	5.847756958	5.092071504	6.035057973	5.040932974	6.853058573	6.274625331	8.057083155	5.160063186	5.30111541	4.95102558	6.100592138	5.480932865	5.755102407	6.133828575	6.288474034	7.410890604	5.17679507	5.780042306	5.06808537	6.228996138	5.886257453	5.386218648	6.193261486	5.777222684	7.39070483	5.593638898	6.486234665	5.406229086	6.207575315	5.908628933	5.856990078	6.124694843	4.660284745	5.803750741	5.783768146	5.739593823	5.396934904	5.69211553	5.851316678	5.851082853	4.802280563	4.97142003
DDI1	2.286723304	2.286723304	2.286723304	2.286723304	2.286723304	2.286723304	2.286723304	2.286723304	2.286723304	2.286723304	2.318861967	2.286723304	2.286723304	2.286723304	2.31645979	2.286723304	2.286723304	2.286723304	2.36000951	2.286723304	2.286723304	2.286723304	2.286723304	2.286723304	2.286723304	2.286723304	2.286723304	2.286723304	2.319761813	2.286723304	2.286723304	2.286723304	2.286723304	2.286723304	2.286723304	2.286723304	2.286723304	2.340165783	2.286723304	2.286723304	2.286723304	2.286723304	2.286723304	2.286723304	2.286723304	2.286723304	2.317060688	2.286723304	2.286723304
ULK1	6.855157056	8.100971242	7.470049336	6.867402925	8.992985458	6.954781287	7.002102171	7.51553343	8.672583107	6.614841339	5.810328596	7.168281961	7.011925844	8.551369004	7.294352854	7.193343277	5.805950626	7.435626622	6.513653583	6.31821331	8.192234372	7.433381923	8.072402931	7.239505872	6.511499555	6.883267112	6.439037224	7.458009278	8.104382801	8.182227558	7.060060057	7.539747734	7.278323091	6.461896429	6.413657435	6.862608244	7.164367191	6.28581566	7.33699807	6.509677214	8.034425706	7.74240997	7.182597731	6.853662893	6.899895319	6.468568135	6.988499988	6.826686565	7.070036895
BCL2L13	6.980401416	7.259256575	6.967510317	7.27394478	6.059120532	6.337548319	8.435453155	6.904842422	7.647804757	6.052633616	6.303482129	7.480885242	7.221312565	6.317968934	7.372173202	6.743159732	6.159254028	6.702056206	5.606166198	6.926609893	6.660520544	7.150532237	6.774073789	6.493837149	6.552451917	7.919124218	6.579331887	6.801066	6.083806228	7.150370637	6.151779477	6.614741957	6.803477055	6.77934976	6.34538838	6.235085916	6.565651774	7.040741283	6.165850874	6.341239454	6.460850999	7.196766728	6.428560045	6.232027039	5.255674919	7.409506181	5.979119945	6.203206384	6.526072138
MYO6	5.334092736	6.046530499	5.614843602	7.003309897	5.561948435	5.983067996	6.352054652	7.303804658	7.407359583	4.650543296	6.719746886	5.618813261	6.932750903	5.852297946	6.476327831	6.568498883	5.709529295	5.861285362	6.031596995	5.218810586	9.177625655	5.699614503	6.474975967	5.934704623	5.386122193	7.329641914	5.243356313	6.71169987	6.390428994	6.164628248	6.420004404	6.11558535	7.53020139	4.889828266	5.406719786	4.97695631	6.763037025	6.597286163	5.92889629	5.595758749	7.034345798	7.47993835	7.160911649	5.781687846	5.00804167	6.73859319	5.321630296	6.485157847	6.603717705
PCDHGA4	2.641233223	2.560075506	2.426796494	2.167851809	2.85925318	3.092413655	2.254299532	2.280709445	2.693568576	2.338558268	2.479999523	2.369738114	3.28454653	2.567869705	2.292024973	2.541339578	2.33291657	2.493288715	2.26950833	3.275026747	2.343758833	3.093310713	2.286489164	3.091066827	2.360662284	2.95127057	2.397460335	2.308696494	2.257089082	3.611961042	2.607112155	2.65070517	2.330295786	2.298290132	2.349247265	2.292782827	2.920719188	2.759332412	2.957741021	2.368823405	2.271492507	2.451078482	2.444790632	2.196184435	2.332288097	2.595775536	2.31710649	2.550218205	2.300012789
SRPK1	6.894286792	6.493294477	6.135170587	6.431334089	5.332884599	6.362464536	6.09456028	7.837075235	7.157516444	6.38656051	5.283733803	5.727260644	7.47689646	6.343792441	5.695411349	6.257589528	5.563530445	6.874670992	5.778341534	6.310399999	7.013981822	6.321789585	6.853668526	6.826760033	6.614487523	7.555874157	6.083375853	5.974111832	5.67676569	6.686777426	6.134082374	6.071525221	6.925161952	6.911003069	6.160940863	5.97059559	7.71772764	5.180355785	5.826648784	6.260261578	6.574250773	7.082536205	6.86595847	5.706172331	4.572735739	6.762787741	5.030886468	7.088813523	7.821185466
COQ6	4.518872591	4.0081638	3.789409752	3.609322239	4.167896377	4.170121064	4.223517299	4.713045546	4.150698984	4.263848562	4.1904348	3.861610958	4.135571346	3.809769494	4.211013261	3.778005273	3.60876438	4.240905773	3.948405196	3.406259654	5.423476714	4.226780208	3.882680282	4.534141804	3.74379416	4.479060095	3.790147166	4.695046943	4.29135262	3.560590289	3.483406633	3.907161859	4.294982472	3.936032385	4.229023666	4.101629163	4.422560499	4.024651671	3.453680042	3.774431953	4.515710323	4.173658345	4.00486866	4.621219423	3.428141937	4.133601446	4.108096818	4.301183715	3.802333005
FUT10	3.231598934	4.057733112	3.05291227	4.057196769	3.528330708	3.514084985	3.226374766	3.486863923	4.250977506	3.503414641	3.136610287	3.588534977	4.159200512	3.192947531	4.53492294	2.829033146	3.11198233	3.363883105	3.415482378	6.913109292	3.102089243	3.810036448	3.26376151	4.172655381	3.239696391	5.143728223	3.744780422	4.261830824	2.703216093	3.045516306	3.294327907	3.338951581	3.512318722	3.205610555	3.265707309	4.167777685	4.950701497	4.245668743	3.488525419	3.116422947	2.67252987	2.940090263	3.402337239	3.286829242	2.95162714	4.180998861	3.04430461	3.209685138	3.23025146
CTNS	5.88576061	5.423805327	5.401284221	4.953982673	5.647485441	5.301571091	4.573819223	5.06542163	5.087268161	5.633860743	4.65377467	5.583242977	4.973107403	5.927099747	5.606171458	5.186486447	4.65253337	6.0190079	4.667838021	4.933762559	6.169941598	5.529547938	5.470636608	5.698488776	4.940776446	5.930634038	5.354528018	5.692586347	5.577544555	6.136703917	4.192909966	5.308450923	5.889137128	5.979285693	4.789801825	5.971893087	6.484142296	5.473933334	5.039051082	4.708430746	5.933611321	6.326052501	5.649070985	5.01600623	4.954806294	5.308615588	4.71945338	5.680082801	5.24132331
CRTC1	4.627158393	4.943280736	4.223055102	5.257773544	5.00652755	4.827175162	4.657178786	5.045957627	5.194674132	5.159527882	4.261425324	3.779493248	3.571671924	4.952675794	4.575448092	4.68416547	3.890178759	4.21178301	4.473924502	3.755920768	5.754393094	5.748748919	5.22718575	4.455017929	4.026549013	4.788917973	6.293278934	4.78304479	5.933108375	4.234714615	4.634625071	5.274787667	5.782807656	4.718031353	4.561155249	5.077137404	5.978213091	4.283614619	5.019686197	4.888319189	5.414645321	5.539117664	4.428181597	4.92972393	4.836617938	4.933954876	4.011121046	5.074976184	5.073141896
ASPN	4.352855068	8.22141986	7.047854377	5.40962238	8.360014627	3.774920781	2.403306869	2.533312874	2.837664585	6.897950654	3.575350887	6.30582297	3.652365695	8.994903096	4.491629523	6.664175653	5.152902347	5.474600432	3.202784165	4.670330882	5.028869014	8.784303316	6.42123489	3.797524478	6.18776398	3.018570258	5.826132594	5.530206368	4.276378968	5.592384197	6.558236281	7.025838359	3.865896357	6.326731728	4.210806541	3.577991795	5.344588112	4.449234524	6.438167622	5.26587662	3.975115469	2.912821034	6.305364822	3.296719542	7.766250916	5.437712719	5.378878522	2.768087298	3.992244191
MRGPRF	3.343140775	6.180998766	4.537384316	3.369353714	5.572033874	4.171290725	3.251687935	2.866774246	2.966105112	6.144417074	3.630235785	5.238215497	3.614923952	6.058272421	3.982733678	5.788298895	5.502228029	4.285688857	2.834430167	3.298926962	4.070996588	6.559699144	5.731335741	3.144808427	5.956809642	2.604242555	4.591857608	3.976172798	3.782401344	5.822882627	5.68032574	7.017227707	3.870728763	5.06856527	3.298569602	4.832576335	3.164219407	4.792166616	5.412939871	4.342242283	2.545334419	3.258061823	5.215903655	3.883898238	5.173170818	4.357085756	5.43507484	2.871908344	2.703750545
MELK	8.277088333	7.163964355	6.826878548	6.474277306	4.468126773	7.580319049	3.841409276	5.802983595	5.686850797	5.735555196	3.82169398	6.622453653	7.677892063	6.637950109	5.84992398	4.867197777	4.593191967	7.807642848	5.685198265	7.080273477	7.248940011	6.832638037	6.421074025	5.627742654	6.023603763	8.76593337	5.930325192	4.94042872	4.261413694	7.17642172	4.684109426	4.817285722	6.20066863	7.472759133	5.301145842	5.31622621	7.54882345	3.569915835	6.015179346	5.27483038	7.162201504	6.751672549	5.238336969	4.544290567	4.424378845	6.760912696	5.374105808	6.78573298	7.151072451
DHRS2	4.837825493	8.414929255	9.552120777	4.359682457	8.113269833	6.987211523	11.4844768	12.2219041	8.471474153	4.30832051	12.0942076	3.296725404	4.756975724	8.010486921	11.29579955	11.81830464	10.03778235	3.659094948	11.03159455	4.156636798	4.661438644	5.378194153	7.825271386	7.60987119	11.396296	12.95569785	8.805432945	9.909904395	11.57736668	6.489657237	10.57891909	10.33508847	10.75393552	3.827769215	11.8827022	8.179647822	3.683926333	9.914797821	11.24499436	5.641639121	6.989905323	12.37683054	10.06465072	10.98142539	8.367549491	10.96058954	12.03685502	11.13633008	9.111295082
TMEM38B	4.496019446	4.135605784	5.304176204	5.689318763	3.932228518	5.287920372	2.952884613	4.143472963	4.974782407	4.153301272	3.871071054	5.220426013	5.905157582	5.395276893	3.808527493	3.771031591	3.121127097	5.027630784	3.884100752	4.802384532	6.05050972	5.220625544	4.436735924	5.252064968	4.234567949	6.83065354	4.019273478	3.965765618	4.058715658	4.846206589	3.989075663	4.142618344	5.748725779	4.511419042	3.532696389	4.635807789	6.082888554	3.89498868	5.035371266	3.573555795	4.704175734	3.561541332	4.091033659	4.243738274	3.720729021	4.276601457	4.014642575	5.641723779	5.187445158
SLC5A7	2.180556703	2.180556703	2.192543042	2.213736281	2.180556703	2.180556703	3.452496658	4.676114343	2.200347296	2.180556703	4.801328529	2.180556703	2.200223797	2.999264864	4.047136029	2.614454822	2.571010704	2.192543042	3.282278488	2.180556703	2.309672989	2.213614094	2.197998741	2.369459483	2.312951115	3.283581115	2.180556703	2.234216886	2.713424709	2.193785059	2.716620209	2.482096106	3.7992208	2.197503747	2.936580708	2.212758448	2.1932884	4.887171624	2.180556703	2.379027711	2.447388066	2.440574483	2.901130718	2.46250951	2.283712876	2.546042114	3.006040303	3.602758553	3.535916861
PCMT1	7.550860748	8.65148799	7.967242482	8.629617613	7.111252167	8.364413594	6.922982998	7.621556019	6.213851439	8.073499534	6.946747217	8.063494499	8.39122655	7.656625039	7.217169107	7.421328184	6.87361604	7.923081128	6.335015178	8.94133407	9.214621578	7.976368978	7.727450801	6.715441674	7.137380376	7.655104041	7.689588826	7.718495167	6.608067951	7.773812231	7.257427173	7.031228696	8.008068006	7.871567345	6.805188767	8.268926705	8.327403449	7.381023921	7.133455666	6.051501162	8.153717432	7.995612905	7.867652142	7.371327855	6.772232929	8.01421958	6.724824094	6.852169176	7.402909137
VN1R4	2.390031759	2.390031759	2.390031759	2.390031759	2.390031759	2.390031759	2.390031759	2.390031759	2.390031759	2.390031759	2.390031759	2.390031759	2.390031759	2.390031759	2.390031759	2.390031759	2.390031759	2.390031759	2.390031759	2.390031759	2.390031759	2.390031759	2.390031759	2.390031759	2.390031759	2.390031759	2.390031759	2.390031759	2.390031759	2.390031759	2.390031759	2.390031759	2.390031759	2.390031759	2.390031759	2.390031759	2.390031759	2.390031759	2.390031759	2.390031759	2.390031759	2.390031759	2.390031759	2.390031759	2.390031759	2.390031759	2.390031759	2.390031759	2.390031759
USP1	5.751741849	7.021154917	6.45950477	7.253746494	5.152864525	7.51608203	5.124822998	5.941314156	7.296227306	5.952358053	4.347150642	6.027564851	7.514025376	7.055122245	5.52197446	5.628363856	5.61754787	7.653158436	5.719201935	7.120051724	8.346406142	6.943075316	7.628756067	5.38861075	6.06825164	8.154480051	6.353503116	6.581208944	5.178248681	7.876654182	5.954783733	5.635559822	6.75073069	7.759045355	4.636591382	5.857779713	8.182846182	5.16387055	6.481985137	5.36027225	7.10621946	6.562072789	6.334758373	4.763579859	4.606302491	6.413722824	5.598266831	6.580613978	7.244768413
WFDC12	2.200300501	2.473576212	3.53173736	2.304196506	4.811903057	2.373859736	2.342934493	2.200300501	2.200300501	2.772483418	2.200300501	2.330449643	2.200300501	2.303861936	2.200300501	2.200300501	2.200300501	2.200300501	2.612723751	2.737088372	2.491675576	2.487559552	2.308426437	2.842543063	2.287354076	2.703925137	3.232630483	2.758295481	2.200300501	2.200300501	2.617816297	2.200300501	2.436847687	2.200300501	2.200300501	3.014718657	2.280096279	2.200300501	2.200300501	2.200300501	2.277819296	2.373859736	2.200300501	2.200300501	2.200300501	3.225966255	2.277933246	2.200300501	2.200300501
CD24	5.852396184	9.404109474	10.16133071	7.952795907	9.429837597	7.932322199	8.935042285	10.48313691	8.715005498	8.599971111	9.994438014	8.058097643	7.915184926	7.947994273	9.445635822	9.574799173	8.736543701	9.113061075	9.241162316	6.932290273	10.01696248	8.104704295	9.81087129	8.867556592	9.241830501	10.28741758	8.708198459	9.575535282	9.272184213	9.077130903	7.049370544	8.232266887	10.38624473	4.828673592	8.482894911	9.525245354	7.611426591	10.29126921	7.339645797	12.31023739	10.68405422	10.6485187	8.193768492	7.758019199	6.665611879	9.860108473	9.055129446	9.285614569	9.645023147
CLSTN2	2.167740869	3.139438253	2.324864919	2.472761034	3.709915945	2.178441521	2.103849238	2.097875446	2.122799484	3.14208846	2.186435707	2.387363017	2.159044002	3.497761613	2.449650062	2.698963311	2.800715861	2.72444982	2.378414845	2.274655779	3.345571657	3.974486474	3.050263952	2.79757999	2.531197242	4.036629372	2.623483573	2.146177998	2.180845156	2.724819679	2.788827681	4.263288812	2.197655087	2.310415117	2.133771875	4.121772371	2.5664514	2.294335192	2.514415805	2.590566522	2.163689869	2.20620005	3.932498222	2.133296814	2.254768965	2.45434335	2.223448079	2.132227266	2.156947708
RPP14	3.992894054	3.603263816	3.234676314	3.558281438	3.60849078	3.759284476	4.402309222	4.448324095	3.784972571	3.284776398	3.543956019	3.581763284	3.707926412	4.062407607	4.00487126	4.126067019	3.318979809	3.40456469	3.619360016	3.749779147	4.368728753	3.983396192	4.627793905	2.860909005	4.158643181	4.481366052	3.023181872	4.08116192	3.419375754	4.028620829	3.004544579	3.359832326	3.852911636	3.644903038	3.675958278	3.601292524	4.195671634	3.411769213	3.313051225	3.406730038	4.643233053	4.009197464	3.92793759	3.927065969	3.591974631	3.422395585	3.324941682	4.511405013	4.043496742
SELP	2.434560723	4.886886395	2.592090262	3.27107079	3.518321384	3.263208024	3.839919492	2.208757007	3.861316813	4.346892613	3.906428907	2.209068412	2.744368182	5.159417726	4.859542202	4.254697225	5.827978768	2.165894472	3.654837266	2.149250966	3.71696967	4.489362355	4.322778155	3.602426609	2.824968999	2.524175255	3.307703785	5.524854063	4.064581328	3.658596855	2.907978475	4.703548806	3.976095835	2.96710766	2.504250657	2.893332666	3.833247057	4.232630154	2.543234068	5.590185242	3.427305242	4.228921888	6.346229335	3.506657843	4.834936503	3.949758439	3.288030824	2.256137549	3.381589745
ARG2	3.54838905	3.031078914	3.691130834	4.258515934	4.748940024	5.570122657	4.401880134	6.29404685	6.118709655	3.285543852	4.16769786	3.731590428	4.873788242	5.099609998	6.235766642	3.125175717	3.726114797	3.544128714	4.519482659	4.859352746	6.287213518	3.69958366	5.884822597	6.72703238	4.651379722	5.565975308	2.612285577	5.769379849	4.381139426	3.69323095	4.557623179	4.465568793	5.077480313	4.270872417	6.207487352	5.452102378	6.432762025	5.022906352	3.483182938	4.858081379	3.850832249	5.34566479	4.994346816	4.983962709	3.809249626	5.546192941	3.910294488	4.006199905	4.921340731
RIBC1	2.626929083	2.660204168	2.986191162	2.76930708	3.069071386	3.568301515	2.8507216	3.053704159	3.944170975	2.775037238	2.360514113	2.609751002	2.491084283	3.436367558	3.728310669	3.369725451	2.897385666	3.002820864	3.203250102	2.968196895	4.579124359	3.15835251	3.491469445	2.95079306	2.479000836	4.661390681	4.308675756	3.51017287	3.659103674	3.47213602	3.007546145	3.465697266	3.660925355	2.791279711	3.003481316	3.595844433	4.008514167	3.627477611	2.792459657	2.788653476	4.003497656	3.475863771	3.05786682	3.200495268	2.721766091	3.114887562	3.394342811	4.570414122	3.763611062
MAGEB3	2.192323693	2.192323693	2.241055844	2.192323693	2.192323693	2.192323693	2.192323693	2.192323693	2.192323693	2.192323693	2.192323693	2.192323693	2.192323693	2.192323693	2.192323693	2.192323693	2.192323693	2.192323693	2.482903987	2.192323693	2.192323693	2.989711318	2.192323693	2.192323693	2.192323693	2.192323693	2.192323693	2.192323693	2.192323693	2.192323693	2.192323693	2.192323693	2.351508826	2.260614928	2.192323693	2.192323693	2.192323693	2.192323693	2.192323693	2.192323693	2.291171633	2.192323693	2.192323693	2.237928646	2.192323693	2.192323693	2.192323693	2.192323693	2.192323693
GAS2L1	7.002449881	5.974031227	5.853810751	5.543499502	4.873020191	6.003617381	5.015136215	4.451815275	6.045997155	6.40276046	4.298328735	6.343929037	5.399945622	5.498920011	5.567466094	5.683710019	5.13687439	5.940443887	5.078855561	6.601285867	4.654647591	6.509299387	5.73630246	4.602684945	6.812215878	5.820542029	6.144786604	4.83110125	4.644482372	6.47821828	5.048704617	5.050566595	4.807494904	5.91207227	5.049308206	5.061967475	5.051734483	5.912501772	7.232804379	5.259809295	6.154975666	6.45911935	4.650682098	5.183471859	5.563435075	5.624852379	5.590908925	4.68178407	6.175224575
B3GNT3	6.973415141	7.826000108	7.414357201	8.12991632	7.793361548	7.66569625	6.867286753	7.047787592	5.828666426	6.530616148	6.621032858	6.476265193	7.083816478	8.155383596	7.782028159	7.821414665	6.019470315	7.94147026	6.464545137	5.927479554	2.196737025	7.023002763	8.038762266	8.231198553	8.138363497	7.456721797	6.385254231	7.362689972	7.987532933	7.983761432	6.867020378	8.223810363	6.694798094	3.646938463	7.433022671	6.005857765	1.776314193	8.068046842	7.968692265	6.271401357	7.515285552	7.55854936	8.362634945	7.756602561	5.087207431	7.99063805	6.77270223	7.114205867	7.853337506
BTN3A3	3.757082711	6.202565206	4.494700119	3.57812256	5.637400535	5.021803398	4.216702251	4.786301245	4.534721837	6.045819955	4.285835184	5.66545991	5.728268563	5.173334851	5.105535093	4.24993599	4.429343599	6.622642967	3.769146832	5.214499161	3.330131792	5.3470565	4.756910858	4.054217401	3.332407827	4.865181727	5.652657781	6.129019563	4.877651495	4.507385533	6.172131477	4.568515913	5.309822152	6.801517893	3.09022559	2.935991426	4.739744493	4.900757079	5.404571382	4.744973346	4.375619102	4.331753103	5.704433408	4.64804238	4.480728282	5.173510578	3.667658977	4.196913577	5.027157679
FAM104B	5.792976583	5.200176053	7.537599195	5.546415836	6.222035573	6.386609702	5.880594187	6.3105278	8.03172219	5.870948239	7.124324535	6.178555557	5.597247782	6.823810404	6.138871712	6.371332139	7.115526793	5.227720533	7.184585117	6.162968809	6.899444881	5.576194313	6.688449063	5.91369386	6.50802381	6.488876469	5.654167874	5.759697886	6.38952965	6.568768033	6.326117934	6.657859765	6.927448653	5.651327902	6.489132532	5.964568986	6.305832051	6.630215723	5.573974939	6.694020737	6.128591501	7.081646643	6.578606242	6.200721732	6.039558464	6.081775664	6.661017032	6.661281566	6.937671391
MAEL	2.293688121	2.568984566	2.317779238	2.360977378	2.642527809	2.276808456	2.276808456	2.276808456	2.359988697	2.415546962	2.299266936	2.348191016	2.276808456	2.439390231	2.489522364	2.47033477	2.464637742	2.55658417	2.909766928	2.276808456	3.30257543	2.439273828	2.446471415	2.463723926	2.477365028	3.266613957	2.375230461	2.494108417	2.775991613	2.468742085	2.815069676	2.321221509	3.261199508	2.415783989	2.347317518	2.276808456	3.169659499	2.295636904	2.355778503	2.337167532	2.339304272	2.301466012	2.451094229	2.296156093	2.356646409	2.360112323	2.511523444	2.276808456	2.434025025
KIR3DL3	2.235924672	2.235924672	2.235924672	2.235924672	2.235924672	2.235924672	2.275261868	2.299682422	2.235924672	2.235924672	2.235924672	2.235924672	2.302087857	2.29190334	2.235924672	2.235924672	2.235924672	2.427788938	2.28691814	2.235924672	2.235924672	2.235924672	2.235924672	2.235924672	2.235924672	2.235924672	2.235924672	2.235924672	2.281373185	2.235924672	2.401174013	2.279881769	2.235924672	2.235924672	2.235924672	2.235924672	2.235924672	2.235924672	2.235924672	2.235924672	2.235924672	2.235924672	2.235924672	2.235924672	2.235924672	2.235924672	2.235924672	2.235924672	2.235924672
ZC3H8	6.300912474	4.539226245	4.374414559	5.71691638	5.446001745	4.939091555	5.092144996	5.947070055	5.519554665	4.43901712	3.745614491	5.322168372	5.334048001	5.154365355	4.105762927	4.488061576	4.596443664	4.97540674	4.824430232	5.40665274	5.809099773	5.350698148	4.694340945	5.348430949	4.776608571	5.673477699	4.622305284	5.718037919	5.395836822	4.843639617	4.709098814	4.364624964	3.959432277	5.070160029	4.574753075	5.017528531	5.93991637	4.134991628	5.094923674	5.227878097	5.407192951	5.561318474	5.098448667	4.781224172	4.304761547	4.676654441	4.620695828	4.812874483	5.675422431
FHIT	3.073421537	2.714959228	3.334583031	3.673416643	3.600156439	2.883168129	2.921626388	4.350973865	2.554999855	3.229471797	3.525004698	3.876385391	2.60583844	2.850522373	4.635642259	3.648029863	3.051568348	2.437045614	3.961842956	2.604538279	6.787490746	2.668073852	3.647617587	2.781658925	3.142713331	4.207118009	2.629201277	3.93769594	3.644562626	3.357270748	3.629679692	3.035196622	4.300697197	4.239612433	4.080447577	2.487287423	3.621121107	4.723932455	2.628289475	3.703651153	4.282418473	3.824095868	3.352246267	4.167139049	3.764137353	3.540471765	3.844702167	5.001987934	4.046144336
ZNF331	5.426479902	4.811563438	4.633324169	4.459224604	7.884716575	4.685373091	5.684277155	5.718215047	7.175907562	4.634029714	4.302154732	4.698788064	4.557687258	6.09690758	5.836130279	5.830351988	4.222700694	3.980325014	4.554503978	4.343393172	4.918689348	5.449532155	5.902664993	5.346061316	3.398639124	2.658344079	5.089393718	4.761622952	4.959378879	6.469031968	4.060294175	4.635948424	6.661444388	6.113550587	3.47348922	3.829815146	4.468383646	5.594137799	4.811631789	6.266935829	6.569920979	6.625829575	5.405262246	3.828102752	4.405209175	5.066612329	5.084597962	5.367871283	5.306980327
PAOX	3.07505839	3.425169261	2.987638191	2.961217159	4.021088698	3.226105254	3.139380193	3.221395794	2.955502518	4.035501096	2.906951808	2.841608175	3.04582126	3.167154443	3.013806859	3.469638583	3.878822665	2.794420792	3.351957085	2.711377749	3.090373138	2.927025914	3.278144262	3.231494427	4.148819491	2.758099669	3.288959348	3.549789	2.919475948	2.988351426	3.196117313	3.143431791	2.720643607	3.030047252	2.822636448	3.790242424	3.128275012	2.809740792	2.700454433	3.150862208	3.658795837	3.610585473	3.119612178	3.333493435	3.109959711	3.924433234	4.324699626	3.287120365	4.367327856
ENPP2	3.201776366	5.403224531	3.657314232	3.927595542	4.41337049	2.634254083	2.957348127	2.650602838	3.934970031	6.351521328	7.479699905	4.809547759	2.747331138	4.735051253	4.467283205	4.543472622	5.08131421	5.016294338	3.558828221	2.990631964	4.296340616	6.429056234	4.323131734	4.915892108	3.407985023	4.106318569	4.630788438	4.783189802	4.545745567	4.748264574	3.679533453	5.49669135	6.373949445	6.846305946	2.861498951	5.039233678	6.264552844	4.972489004	3.486083369	4.523370619	5.321050633	3.209495991	5.39475837	5.60835291	4.4655551	4.420390656	4.288240639	4.239587583	2.987841231
MAP4K2	7.101609194	6.687700601	6.22957514	5.206596571	6.941579932	7.683434128	5.997468134	6.145243349	6.605950957	5.922105346	5.637074485	5.938392428	7.047844862	6.381295359	5.395582214	5.851255028	5.426585981	6.488675142	5.954815274	6.531776982	6.725904573	6.920452778	6.304618193	5.342280291	5.771343479	7.820993337	5.766292832	6.313458029	6.53737104	6.884596856	6.000785492	6.37116943	6.938770556	6.599520965	4.904471304	6.104299547	6.619871659	5.590038682	6.943059383	5.995182235	6.938012754	6.891579803	5.810926383	5.517902071	5.512067391	6.316864105	6.003062518	5.821749791	6.633801875
PDE1B	2.394815269	3.509501668	2.712633088	2.419278469	3.154757115	2.437415914	2.33538422	2.17660175	2.521255432	4.334819539	4.634711214	2.847391445	2.301856979	2.935013189	2.454992287	3.125334153	2.907873501	2.626346673	3.438093405	2.955592663	3.680198252	3.919099461	3.010686967	3.346371596	3.152376892	2.598039858	3.249030854	3.35409932	2.640599913	3.552669233	3.279579886	3.350916389	3.137308256	3.500408075	2.189580321	2.41241275	3.919592979	2.441484409	2.592611025	2.402762916	2.28837409	3.210642611	4.156955786	2.588500898	3.405315219	2.560836279	2.940904558	2.26233775	2.361293544
TBC1D3G	2.340365591	2.340365591	2.340365591	2.340365591	2.340365591	2.521884512	2.340365591	2.340365591	2.404233712	2.340365591	2.340365591	2.340365591	2.340365591	2.340365591	2.494183705	2.340365591	2.340365591	2.340365591	2.531371349	2.340365591	2.448423661	2.340365591	2.340365591	2.433340594	2.340365591	2.51421356	2.340365591	2.340365591	2.902017663	2.425456943	2.340365591	2.340365591	2.426403994	2.340365591	2.516670241	2.340365591	2.501593765	2.340365591	2.340365591	2.454061765	2.496655607	2.340365591	2.438690544	2.340365591	2.340365591	2.420085087	2.572967696	2.453122762	2.340365591
CAPNS2	4.943623626	2.611756	2.494744236	2.984840349	6.047992269	7.039661021	5.94476939	9.621735376	7.452505941	5.295153668	2.56719752	3.38205971	8.001443124	7.607166509	3.532442914	8.309331037	7.146563322	2.379857566	7.302366328	6.641051089	3.694566672	6.542532232	7.539130563	8.987811401	9.324545032	2.690388078	7.252794207	7.686073794	7.304667148	2.56970282	8.567315794	7.597097432	2.45188292	2.404203621	9.523206304	4.601178138	2.383364261	6.884843099	7.602282087	4.742323152	2.38143073	4.294336218	5.438880553	9.96660172	3.01861391	5.003315647	8.895473281	2.318459676	2.415674306
NFE2L2	7.238188659	7.568926368	6.448898162	7.85538645	8.571296324	8.219286782	7.286137206	8.201572083	7.781381416	6.507824895	6.798035218	6.506046996	8.306364718	7.732908236	7.489541962	6.695295924	7.206896344	7.010788602	7.206103891	8.470530979	6.424769395	7.70393584	8.68029923	8.532224004	6.62410935	9.458908023	7.215483839	7.832327249	7.25077475	7.065459522	8.578409175	7.203010088	7.357950079	7.482613697	6.844635487	5.639085922	7.321178837	7.802635898	7.599470019	7.17488728	8.536072558	9.025605177	7.382476915	7.085365075	6.188522669	8.617541737	6.521335063	7.61939876	8.642120587
ZNF74	5.251453745	4.709867169	4.514941107	4.736499511	4.699132094	4.164219848	6.495588643	5.458070443	6.0686994	4.123114348	3.609194789	4.444443193	4.425785722	4.818595769	5.069544014	4.66121444	4.12077718	5.113638416	4.748425845	4.732486086	5.973897441	4.911404295	4.767467862	5.041846641	4.798467506	5.50259715	3.917186653	4.448029019	5.439580434	4.439110316	4.748273163	4.83651163	4.442614067	4.250442298	4.802545659	5.042300655	5.508383492	3.764546614	5.230249305	4.355153293	4.896868763	6.349518581	4.714240414	4.475929855	3.699008823	4.98922318	4.86451599	4.595719982	5.105363882
PNN	7.465046743	7.45036886	7.30735713	7.233839543	7.276227935	8.615129283	7.756216779	8.507451478	9.046633765	6.785266885	7.574708581	6.900331332	7.738443329	7.677426449	8.126117547	7.766926497	6.403732947	8.188324216	7.47966961	7.67757177	9.120886608	7.75616665	7.93488444	8.310189689	7.429624055	9.042455928	6.927536614	8.130627392	8.771352884	7.273655509	7.254351191	6.984309446	8.006438002	8.059726833	7.500644668	7.100110772	8.931122624	7.182750962	7.319582156	6.996642137	8.352888023	7.913875297	7.503158701	6.9357081	6.235842997	7.401810676	7.952748413	8.203056691	7.026708112
PNPT1	5.806158633	6.22883976	5.039701298	6.788291626	5.786853579	5.806135839	4.869258919	6.008311204	7.130232939	4.682283545	4.669830459	5.114933924	6.944315661	5.570064411	4.732979558	6.665778302	5.307233673	5.528169147	4.922971666	6.377620698	6.022218409	6.265775195	5.387291195	6.230942021	5.374222781	5.763873155	5.413666692	6.073271941	5.503078742	6.398541997	5.589211747	5.802769595	6.211044313	6.64620003	5.262629898	4.86258148	6.569892593	5.209741368	6.122075555	5.64471047	6.00718521	6.317391551	5.760418744	4.7034752	5.047942675	6.358034365	5.091826414	4.999265206	7.114716697
CRIP2	5.76175005	8.487763297	5.623496628	6.172003974	7.506754239	9.046513109	8.549402216	6.827964837	6.379613564	9.074618823	6.634367772	8.57021511	7.65264791	9.1225691	8.289253765	8.908898142	7.681851821	9.856660133	7.421704148	7.876063046	9.437711676	8.806649996	8.469832063	6.824362769	6.440995961	6.446319784	8.34957106	6.725841571	7.948939654	8.682091159	6.223326123	8.937646035	7.333840941	7.055747068	8.2162394	8.159718707	6.553667273	9.085521681	7.667193064	7.360576081	8.401006425	7.63730298	8.635343395	9.095763655	9.101433437	8.605213819	9.291282077	6.155112509	8.869059468
PDZD11	7.138596365	6.957964492	7.591840547	6.733771295	7.116970677	7.506955403	6.436958096	6.989094131	7.520610292	6.708902093	5.426629906	7.108173508	6.784663988	7.341808921	6.607789548	6.669602086	6.911981517	6.676929207	7.136177517	7.569411944	7.216772055	6.823189355	7.103105337	6.604424288	6.583563773	7.256106908	7.318995534	6.911906897	6.671674469	7.068847607	6.952766281	6.471095323	7.400032433	7.421455277	6.926902201	6.647583336	6.611903977	6.179696911	6.41444127	6.712102346	7.141435653	7.035745873	6.238093362	6.281062656	6.080370561	7.277296938	6.580320903	6.202167616	7.190608181
ZNF528	2.479789337	4.39885035	4.195848693	2.910111657	4.067883495	3.496620095	4.672100813	4.790254571	3.096359024	3.671997029	4.490825278	3.480067211	4.230451393	4.212740872	2.791183173	4.851952578	3.765725064	4.254598242	3.960517386	4.124202303	3.708428364	4.358213316	4.841241738	5.649729964	3.142772013	4.124873351	3.698361206	4.843101612	3.378233497	5.111101154	3.807558593	3.760147451	4.611169735	4.19563229	3.638322098	2.88987486	2.864681758	3.893027791	4.14187748	3.042641113	3.401071242	4.870869999	5.004412982	3.570083405	2.980730349	4.169581939	4.105187913	4.509575447	4.55739815
MTM1	4.879123591	5.260570123	5.236585775	4.31641017	4.665747051	5.206233544	4.424285989	4.756774528	4.730831661	4.276959931	4.321493911	4.926167954	6.2049718	4.955488374	4.600380335	4.576243403	4.039945116	4.76260355	3.569873549	5.143224662	4.594239991	5.028891662	5.838396838	4.632523586	3.265594168	5.338536236	4.331422001	5.470924841	4.696752655	4.905240597	4.257512378	4.940859875	5.883306592	5.296735935	3.398094591	2.945402923	4.67035438	4.761289586	4.746397627	4.153714691	5.353177442	5.365491355	4.870141318	3.665405269	3.631193626	4.699027149	4.031899538	5.175381945	4.676256563
CD109	6.046819036	5.068086766	4.745321829	5.479183833	4.471895993	4.526070167	2.236448789	2.237078378	3.646687892	5.103501714	2.745202985	6.402752317	6.633767219	4.58155829	2.60601542	3.72683933	3.253568725	6.437639662	2.549839882	6.477611333	4.382639894	6.724861223	4.147042725	2.682255059	3.071610874	5.726244826	5.544072973	4.818760981	2.961517673	6.72205121	3.467124714	3.888629918	3.4967366	6.161509022	2.179250392	2.445013487	3.418408976	4.841498812	6.56112055	2.827439977	3.13478038	4.110775992	4.444786392	2.189955144	3.87262418	4.547257419	2.753271861	2.234738253	2.693469831
CFHR1	2.337411327	2.337411327	2.368901782	2.337411327	2.390153773	2.337411327	2.367928192	2.337411327	2.337411327	2.337411327	2.337411327	2.337411327	2.337411327	2.380808927	2.489469247	2.984313004	2.337411327	2.337411327	2.452854017	2.437038787	2.506104208	2.337411327	2.382737894	2.412172071	2.337411327	2.337411327	2.337411327	2.407849724	2.337411327	2.678854431	2.337411327	2.337411327	2.337411327	2.381498144	2.337411327	2.337411327	2.403242783	3.086091709	2.337411327	2.383838987	2.337411327	2.337411327	2.66334198	2.423991203	2.36848461	2.337411327	2.337411327	2.337411327	2.528151348
PIK3CB	5.815555713	5.040301739	5.424983918	6.50249893	5.206473097	5.264084207	4.770144964	4.622361387	6.080323582	4.597491123	4.201237503	4.833693199	5.968022278	5.836573426	5.559721654	4.976947582	5.247581851	4.702756071	4.553095791	5.009505228	5.112163704	5.227808135	6.532754538	4.692094413	4.475145325	6.591082774	4.862245033	5.018728224	4.798699916	5.563968819	4.853479462	5.463337097	5.469572739	5.67395845	3.826463188	4.108739307	6.270807699	5.370292574	6.243449406	4.34928649	5.32766565	5.362207505	6.396881228	3.867687153	4.18328875	4.767346955	4.794296592	5.390753877	5.051051158
CLEC4C	2.213668143	2.403741232	2.252303908	2.267047638	2.278108133	2.213668143	2.213668143	2.274236474	2.336671681	2.535382028	2.213668143	2.213668143	2.213668143	2.213668143	2.290346861	2.213668143	2.213668143	2.428668626	2.518433893	2.213668143	2.267638465	2.933673055	2.469461506	2.260054436	2.213668143	2.257674838	2.619998865	2.718191438	2.213668143	2.297286313	2.294515212	2.514377905	2.256721713	2.319460513	2.213668143	2.213668143	2.33219515	2.213668143	2.213668143	2.270470503	2.213668143	2.259697789	2.634651704	2.284883572	2.490349934	2.253499469	2.291853724	2.213668143	2.213668143
LSS	6.827285146	6.0997652	6.531553251	6.191488552	6.246324841	6.866018266	6.091907508	6.588708125	5.566933618	6.133260937	5.326624865	5.610136359	6.445465049	5.960469984	5.273722535	5.696969771	5.496805781	6.052031722	5.235694664	7.14508649	6.412008675	6.673492251	6.950390798	5.342181026	5.586330787	4.952141239	5.017840962	5.897625889	5.474735209	7.652348764	4.86675179	5.39490631	5.940971103	5.988531955	5.018221922	6.231592314	7.007071987	5.922329752	6.425212506	5.09401097	6.805125535	7.498490575	5.600017665	5.492049257	5.541019397	6.385563318	6.266035223	5.181079329	5.768723131
STAG2	6.584446957	6.39331367	6.670240891	6.63839038	5.950634316	6.973126288	6.347048445	7.342865766	7.352042093	5.531360168	6.22351181	4.25247758	7.845172032	7.078729191	6.882081936	6.355902484	6.351211871	6.292109559	6.311736943	4.892322353	7.684317613	6.773353284	7.768258629	3.843305734	5.521211979	8.099384047	5.642021044	7.012294357	6.544457703	6.744344929	6.785694266	6.676086488	7.970446432	7.085780659	6.211271614	5.648094694	7.338219692	6.135343285	6.485640489	6.629175692	7.043845308	7.111729021	7.127957042	4.147793434	5.594984788	7.08392982	6.19868263	7.246166146	7.063971187
APBA1	2.54476501	2.755132097	2.770118867	2.268869928	2.716797657	2.89257213	3.068783918	3.503190271	3.5991547	2.448047376	3.623643855	2.23338204	3.341319951	3.545836124	2.946654321	3.967617995	3.054907339	3.086246373	3.13522897	2.447519649	4.351922532	2.946188222	3.166913719	2.734486594	3.505395338	4.501986137	2.411718095	2.979183526	3.645229151	4.453068291	2.744715711	3.107139519	2.867150331	2.548331831	3.212657782	2.322323742	3.140551138	3.907392094	2.634324544	2.495724336	3.16068181	3.035847697	3.586138037	2.379208186	2.564413515	2.610723567	3.695245918	3.356279851	2.8151666
DDX51	6.204213901	5.930057678	5.548058691	5.248638667	6.879149157	6.355679113	5.784790008	5.879094829	6.99128723	5.388061405	5.178951269	5.162390232	5.501078661	6.306961463	5.697431461	5.955850506	5.338438442	5.523053048	5.335447476	6.400756716	6.315861977	6.042144894	5.542300952	5.888547874	5.393830781	5.450321881	5.515389258	5.799028957	5.707278872	5.800132718	5.395363889	5.336077677	6.297044823	5.596851166	5.851549456	5.680109576	6.525652514	4.935595389	5.686698195	5.341692103	6.376622746	6.401909175	5.10216568	5.824352306	5.810471159	6.031329744	5.706412472	6.146582181	6.129916496
PITX2	2.600517267	3.830326513	2.419712307	2.951074693	3.431084608	3.264751552	4.477477572	4.602211304	4.655267891	3.517780107	5.612631312	3.234843917	4.881312336	3.858822838	3.1140303	3.886016837	3.763613856	4.113212719	3.345973396	4.359469148	4.690197425	4.043543268	4.872609248	5.123783528	3.053389338	5.742178686	2.889855913	3.292417109	2.702583588	2.397557342	5.357980437	5.02718242	6.232349728	2.84594096	3.591836187	5.162202712	2.290962235	2.513544566	2.748760476	4.136688937	3.503134107	3.264881693	3.496516042	2.170316578	2.951579627	2.727711885	3.318763304	4.192218247	3.15710044
CD300LB	2.367181447	3.062474667	2.568035814	2.209651543	3.525599224	2.674007579	2.409880331	2.154125518	2.768533369	3.953326029	2.383504116	2.802422206	2.291627724	2.966248622	2.676441626	2.833126877	2.744793705	2.363243773	2.374518331	2.723686945	2.32326391	3.75200042	2.994083674	2.272183533	2.478344561	2.144502331	2.786240203	3.246028778	2.487795908	2.928151117	2.686130039	2.918778271	2.409198529	3.518290123	2.170196229	2.80327176	2.812086642	2.645785713	2.517062542	2.674871823	2.164387346	2.317819956	3.292628104	2.295480031	4.033210395	2.547480737	2.208390907	2.183488796	2.255742443
ADPRHL1	3.29980811	2.808157219	3.859589367	4.177511153	2.92608281	3.399473021	2.820899562	2.65859816	2.761814494	3.132339195	2.474393445	2.431661995	2.699600745	2.764736274	2.630071333	2.657740448	2.688343118	5.650821657	3.427554574	2.584545386	4.350279158	3.524593984	2.866121663	3.189913557	2.449372079	4.415693027	2.801584606	3.565837367	3.37701076	4.591654574	2.808995457	2.898551785	3.803623188	2.887785643	2.27303861	3.29248531	3.154359571	3.867832154	3.04422916	2.399274871	3.050544767	2.408075942	2.67892722	2.768831245	2.88993188	2.351278531	3.659473104	3.457319066	2.322681187
ABHD4	5.644141296	5.421753655	5.407355902	4.175490888	7.251068782	6.19908444	6.406152052	5.850917601	7.708804629	5.952902128	6.64876506	5.979457249	5.288312327	6.716942259	6.881043276	5.93960611	5.969392302	6.400739153	4.953428952	4.496563973	6.305019342	6.759866304	5.960195035	5.399404637	4.769980348	7.296878952	5.985142981	6.519481837	5.933014309	7.14481255	5.628687501	6.142623329	7.019709189	5.501546364	5.091402624	6.313227573	6.107063964	6.414354788	5.978515668	4.917249286	7.519215136	5.841531431	7.057262208	5.941051638	5.597396719	6.888624495	6.241235349	7.997945115	6.634888909
TALDO1	8.677749213	9.749173453	9.364413742	9.013602714	9.817965944	9.66255028	8.06625568	8.722030686	8.233713418	9.430093372	8.791341551	8.745861925	9.476804863	9.403892309	8.612281667	9.239702981	9.075723607	8.907637285	9.018517418	8.948060201	8.798712145	9.175874211	9.417475399	8.161952374	9.610729793	9.041194044	9.31235551	9.60857999	9.229114888	10.14198656	8.551480883	9.722304411	9.404843255	9.330693086	9.349810467	9.852988802	9.215157489	9.321995698	8.884797574	8.754648452	9.519337865	9.034651464	9.69170043	9.536204054	8.830389827	9.466678357	9.219074118	9.423225595	8.753681485
KRT81	5.936051907	11.40070632	4.173563545	2.319739487	3.172461741	7.521323706	2.085097506	2.036189784	2.70392916	3.875009107	2.376173959	4.412546382	3.151971298	2.500862623	2.118889962	2.224206348	2.404783908	3.40033384	2.376523658	2.373285182	7.349943112	3.748148838	2.658993057	2.183429936	2.345994571	2.315248007	13.20569713	2.722398659	2.435837684	2.193496937	3.123155994	2.161074516	2.769033163	6.362383508	2.235125651	6.690157257	3.565696741	2.76244977	7.613337343	2.195520815	2.444888731	3.020917493	2.640681003	2.277584468	2.960492485	2.650396832	2.306955838	1.984800009	3.504461344
HPCAL1	6.381396457	6.33921383	7.015616801	7.239459927	5.675942378	5.684124273	5.008565427	5.407664491	6.349421619	5.915546255	5.263969282	6.63028352	5.869414268	5.716820501	5.780008221	5.620395695	5.734635451	7.28839153	5.869120171	6.317595749	6.771171557	5.614442638	4.824933941	5.213698757	5.822765443	6.375528243	6.021176509	5.135206956	5.744514649	8.635748946	6.135612293	7.032638392	5.937152147	5.475980622	5.126316102	5.166239781	6.67177839	4.896153223	6.526321402	5.96067438	5.802166614	6.054412825	5.928071989	5.499741549	5.991660633	6.523928374	5.801849556	5.520798767	6.684827256
TOR1A	7.372365495	7.766372478	6.759463885	7.058850451	6.524016089	7.133893602	6.604220514	6.650774166	6.169631174	7.183092459	6.238297344	7.350371817	7.320923761	7.162196993	6.245887232	6.344283247	7.32965638	7.496730876	5.919892238	7.314223903	7.704788961	7.596482932	7.082267483	7.256334663	7.042435708	8.585633346	6.815532987	6.14465216	5.701606037	7.264803099	6.264303252	6.585563907	7.585338166	7.583214149	6.41496741	6.917951742	7.5660693	6.624708357	7.12486705	6.260141326	6.692960752	6.975271819	7.572350788	6.686119359	6.218649314	7.207275096	6.250894304	6.786423754	7.362900367
EIF1AX	7.035540133	7.154102437	7.239508469	6.933234493	6.585667972	7.021260191	6.629545561	7.455659878	8.563586082	6.641357947	6.746742403	6.642315738	6.820489128	7.600436864	6.921867496	7.014729455	7.043318886	7.784483036	6.653336567	7.441447159	8.425160917	7.408282533	7.7884695	6.75146939	6.41950273	8.716073093	7.404184722	6.413207063	6.985370992	7.236607575	6.813938623	7.003139812	7.072766474	8.185412242	6.210963816	7.726367998	7.578342876	6.064702773	6.988758111	6.860799997	7.931292193	6.966596156	7.002022069	6.218424562	5.836054099	6.609989368	7.322642265	7.710796788	7.165367963
NUP98	5.327279029	5.977540334	5.915590775	5.660058261	5.768745206	6.223773711	4.725110816	5.100521419	6.294783989	4.953055179	5.394553383	5.499514174	6.090409765	5.656650074	5.58400468	5.643381142	4.783928341	5.975995964	5.113980539	6.065647988	5.918777794	6.277880189	5.924028001	5.188608174	5.262415817	7.017686883	5.177207608	5.976328594	5.580588562	6.33254746	5.309970587	5.823638511	6.471336691	6.263661021	5.253324239	5.765693109	6.579454404	5.94057898	5.735284371	5.091017429	5.798426267	5.834124608	6.042697445	5.197707694	4.789679195	5.825282016	5.079133886	5.566452789	5.76685649
BTBD2	7.702135036	8.264266673	7.477724314	8.734222558	8.415783281	8.294918757	8.070486212	7.71840962	8.851257638	8.084836799	8.337362579	6.974808263	8.381413913	8.015193959	8.114088498	7.625870676	7.61846056	8.355320518	8.102995209	7.885053034	7.70591577	8.550158161	8.142565818	7.70543543	8.096218961	8.424338791	7.458221837	7.029684529	9.17153345	7.19178446	8.103805601	7.248931996	8.750055947	8.496287904	8.313489686	8.12602346	8.146277466	7.65635338	7.830731551	7.613475875	8.221212139	8.239076046	7.721531315	8.966072028	8.290204788	8.401742676	7.669332237	8.615081792	7.907755843
CYP26B1	3.306464354	5.094508094	5.175384341	3.417463539	2.834283656	3.44261071	2.879637656	2.545747088	3.100986465	3.362328043	2.813626865	4.317709172	2.499882637	2.712631281	4.963128032	2.430091458	2.852144465	3.832472881	3.326954198	3.063274015	8.539941482	4.565492438	2.699980393	2.492869763	2.412918159	4.898502249	3.78227759	2.760556043	2.905933396	6.208214686	2.590857712	3.282094504	2.570930656	4.31153945	2.367008277	3.035927387	3.706237368	2.751818404	2.911918833	4.475319424	2.404695173	2.943650108	3.639164808	2.314494008	2.679226848	3.301903362	2.752733013	3.055700909	2.263402263
PTGES2	6.680128654	7.009252674	6.40799921	6.67200123	6.275223712	6.887326563	6.157598732	5.938632048	6.068452944	7.022593424	6.460301855	6.946766725	6.739381926	6.050631478	6.202217645	6.197193446	6.748784782	6.341934178	5.551267972	6.899107949	6.949054103	6.816473028	5.691352026	6.399873825	7.132858447	6.480320124	6.291617362	5.673282467	6.804286695	6.946031228	5.506889748	5.790844108	6.320854695	6.402360035	6.673607331	7.323017755	6.712879495	6.734819509	7.161804545	5.656082897	6.703204894	6.438416992	7.030497602	7.005776128	6.150173241	6.48129416	6.146551454	6.454158679	6.499586092
GAMT	5.462883349	4.03219844	3.105004272	4.70227224	6.556008176	3.301551658	3.777582714	2.938248037	5.779570933	5.754281656	5.829165741	4.40924153	4.620719177	6.962376403	5.939135167	5.400022206	4.533516601	5.081849335	4.431510788	2.930351294	7.439858832	5.096060886	5.172816101	3.33411409	3.867845408	7.608262653	5.274413771	4.434457642	4.069468028	4.010790766	6.456316372	4.910460747	3.75839552	6.408664493	4.17809016	7.60531263	3.814206652	6.266861191	5.777198582	6.23910353	4.690874882	3.248284237	4.212468103	6.448121338	6.17395296	4.3064862	4.510296214	4.968700499	3.722307801
AVPI1	7.435166461	7.201554218	7.074988101	6.586852012	8.717718124	8.371947887	5.927720489	7.346775819	8.672550086	7.38008745	7.116816628	8.322191569	7.660177438	8.191970032	7.249270572	6.092165012	5.67370108	7.442972433	5.461451041	8.68521559	5.675481996	6.587819567	8.231093353	7.610796645	6.173566804	7.477409466	8.835997029	6.81939501	8.312800224	7.708594756	8.164727677	7.779675659	7.988983846	6.334209974	7.795980152	7.214129548	6.124669824	10.23268023	7.208554965	5.868087645	6.370846003	5.912807299	7.297842391	7.721178247	7.135393519	7.203767396	6.172117326	7.221080485	5.184832354
ZFAND5	8.174804984	8.654653295	8.171944883	8.728954261	8.692355479	8.48572521	8.038020076	8.74421744	8.401401718	7.230800388	8.330836732	8.055645553	8.273927409	10.15952729	8.870235425	8.463580143	8.71516827	8.582610756	7.689831275	7.474929424	8.748091329	8.407930932	8.725731223	7.401762766	7.90712659	8.634257492	7.601607458	7.994507331	7.735081717	8.681705341	7.901767924	7.75711423	9.531187374	8.884359279	8.000252426	7.090224128	8.017169602	9.131534892	7.158440858	8.68154867	8.907128238	8.791072639	8.539293791	7.897908704	7.528502517	9.126992266	7.87788531	8.662025605	9.03856236
OTUB2	2.753025814	2.61605973	2.890284791	2.682427579	3.727229286	3.257114271	3.092826757	3.895117467	5.265750415	3.693095414	2.847901154	3.671772869	3.437929758	3.958679112	4.42100822	3.283637607	2.86131966	4.401268244	3.475894373	3.217705554	3.022371715	3.686638035	4.016798156	3.490109538	3.142163008	4.601924629	3.150011746	4.102405707	3.985399316	2.74883382	2.816790682	5.817046506	3.948718253	2.772104004	2.79618814	2.528175346	3.278358543	3.247508587	3.915106665	3.03967865	3.342568758	4.366928906	3.428611142	2.965089621	2.410778054	4.032390406	3.203232094	3.763499443	3.772493788
SDK1	4.829262316	3.891578063	5.109564573	2.510529357	3.549963554	4.497495034	5.667314054	5.006707842	4.76962035	4.707603558	6.130594623	4.502702233	2.812000838	4.08981513	4.263773598	4.444324317	5.005420406	3.503382258	6.028045033	3.864549626	6.000747065	4.726445479	4.782573174	3.557840487	4.78709819	7.26946397	3.711857635	3.606561093	4.24340772	3.007978184	3.983315451	5.824032985	5.629493534	4.466076934	4.998716084	5.762111978	7.642168193	3.068500599	5.231806941	4.446522155	5.014335022	5.413151573	5.575278344	2.852067559	3.825527593	4.430351428	4.37898354	4.836265356	6.95621305
TTTY10	2.174261402	2.225755217	2.247268222	2.192160188	2.422281898	2.252177993	2.193326368	2.395188011	2.254976297	2.23002599	2.2448776	2.260835609	2.226040318	2.16686298	2.324739094	2.179859627	2.16686298	2.16686298	2.309996303	2.176768483	2.16686298	2.16686298	2.281986634	2.263200671	2.16686298	2.544479312	2.16686298	2.415648757	2.421532464	2.176915827	2.261531607	2.263200671	2.313091025	2.16686298	2.16686298	2.19143086	2.464871091	2.677904308	2.303787421	2.16686298	2.194782805	2.231304827	2.235701293	2.175441733	2.211573787	2.240790567	2.16686298	2.295785623	2.16686298
ASXL2	6.040259412	5.745198808	5.193974522	5.972681576	5.50670434	5.091226695	5.275221687	5.8901099	7.178389621	4.535719702	5.06739909	4.703873411	6.151511666	6.206342001	5.337023571	5.73309113	5.0439753	5.685929197	5.04704498	5.835952139	6.141387833	6.322023302	6.038320381	5.784642014	5.083180791	7.154265649	4.897275058	5.861544873	5.176260888	6.147241812	5.138419426	6.012661288	5.238641827	4.992202698	4.699205208	4.498810879	6.29159665	5.128449811	5.819873522	5.563497667	5.229863992	5.900508166	6.090459873	4.575180457	4.4790221	5.930937171	4.662250849	4.888118848	6.379927344
C19orf54	5.361073782	5.188880953	4.466151261	5.661519072	5.852762359	5.438918706	4.24314603	5.750992345	6.364434569	4.808264719	5.163591999	4.364419605	5.688948482	5.410067326	5.370596934	5.552360464	5.097994755	5.048857026	5.603813295	4.613938976	7.045953176	5.677886164	4.484135359	6.010908306	5.377460744	6.498104442	5.110007311	5.591931999	6.258531645	6.007046703	5.357994049	5.188679625	6.073859611	5.704783497	5.717684121	5.659231661	6.980183253	5.230572452	5.37451933	5.310321759	5.72569416	6.224338554	5.394221117	5.296809623	5.719047604	5.375158095	6.135680273	5.712600664	5.833514671
CCDC54	2.261833162	2.641340179	2.261833162	2.541160066	2.261833162	2.505249908	2.261833162	2.261833162	2.434314322	2.261833162	2.321309527	2.261833162	2.261833162	2.33701401	2.261833162	2.261833162	2.261833162	2.316420353	2.330269551	2.261833162	2.338155938	2.261833162	2.261833162	2.327459982	2.261833162	2.440791981	2.392222143	2.382931707	2.32297806	4.205814744	2.261833162	2.321052645	2.380967606	2.261833162	2.261833162	2.261833162	2.261833162	2.494681937	2.261833162	2.342208276	2.261833162	2.389051066	2.520726116	2.261833162	2.315904666	2.3182237	2.423884614	2.261833162	2.429820522
KIAA2013	8.48926729	7.90046679	7.781361467	8.410111133	7.814721585	7.89252362	8.016954765	8.23592723	7.449444312	7.846977912	7.78118872	8.478002746	8.22204585	8.462990265	7.397759931	7.328518335	7.983709589	8.124349656	7.25354375	7.653552768	8.421580604	8.484646895	8.259256881	7.635168774	8.760315023	8.098297244	7.253692395	7.515233161	7.675024082	8.110834411	7.696975971	8.216652998	7.654576741	7.772584761	7.480899375	8.534839296	7.790318164	7.564293832	8.565863968	7.837807984	8.309432589	7.776807057	8.258114753	7.939550283	7.948542494	8.18434046	7.556535951	7.23069602	7.86620189
COL7A1	6.429972583	9.979847599	7.014480336	6.63523927	7.797018767	8.14781875	4.092803312	4.30314717	5.396665429	8.473571825	4.152337726	8.692864803	7.827865316	10.32746942	5.3998963	5.038429897	5.955519862	9.482180677	7.013338967	8.203425632	6.229467388	9.050237118	6.515642573	6.853877171	7.816646418	9.246461981	8.611499334	6.756072769	5.879484761	9.031013234	7.605217078	8.988564405	4.373255107	9.487624878	6.207669156	6.016702561	3.841692745	6.276784743	9.85565808	7.570173691	5.263977232	6.208983722	5.394635337	5.501583548	8.132273256	8.123478093	6.881413966	5.916402026	7.909620068
ZNF79	4.699880576	4.696962526	4.353927039	4.846110539	3.894309157	4.310642512	4.713148635	4.894667456	4.543108211	4.102041616	3.965944563	4.501439736	4.183361092	5.053620891	4.164339998	4.694828628	4.41512441	4.904266967	4.35026987	4.580561137	4.393863352	5.087164023	4.49576687	5.546622205	4.379227631	6.184885096	4.544163488	4.094847533	4.447282757	5.101662657	3.988206651	4.504839618	5.119379841	4.475133528	4.105296427	4.034326604	4.613486853	4.431485513	4.656789478	3.975316441	4.731644597	4.776147176	4.503383592	4.576853845	3.738663003	4.90372111	4.756516514	4.725447612	4.991943653
MMP7	2.880482575	5.913660064	5.552865395	5.837244673	10.36681554	8.216795233	7.454671053	2.910567953	9.323597402	9.275888977	5.887145803	7.165430343	7.858376842	5.634627973	2.911316524	3.845817897	6.194296568	8.429728768	5.083580404	2.812774943	3.056557219	6.964218853	4.97545477	3.154966206	4.964325805	2.574917584	8.768967052	9.037793646	2.230070168	4.525455891	5.87063658	2.63246485	4.398187078	4.308480288	3.374944846	5.642966193	4.626697493	6.326890111	6.751380238	11.2133517	3.558643424	7.836405886	5.584113642	3.273577469	7.85135061	9.472998514	4.808799753	4.02870391	5.386870898
PBK	6.609599123	6.889704454	6.525458428	5.323874891	3.776991204	7.814804616	3.735613054	5.387253296	6.726653191	6.180115997	3.575280073	4.862906368	6.514925179	5.504851702	6.691002117	3.615463493	4.773764504	5.200028621	5.104834284	7.19836193	8.188428951	5.12871251	5.053293954	5.945091627	5.872944645	7.676155035	6.878213972	6.163037236	3.995146149	6.495475343	5.171536989	4.782147864	6.04553456	5.830341376	5.282316433	5.78128718	8.126758214	4.614289459	5.552935309	4.764221914	4.685827396	5.590836554	5.366982071	4.782135143	4.943306883	5.762286866	4.157859894	5.703583257	5.861129531
IL1RAP	5.033319725	3.74007467	3.404561728	4.843962487	4.650599445	5.44986281	2.890773438	3.579013178	3.066756918	4.655496862	3.488118077	4.819651589	5.837195332	4.647728971	3.715919163	3.264541082	3.021607577	3.943988812	2.826411791	5.590551748	2.371106628	5.542995535	4.328770761	4.304713602	2.709826972	3.952801621	4.240521473	4.105924277	3.696594519	5.210311857	4.127487573	3.719659661	3.392607941	5.279259538	2.54405197	2.655454812	3.308839618	4.018928981	6.068585867	3.231341887	4.023415569	3.69803201	4.00720986	2.683112598	2.449052249	4.379269701	3.010815662	2.682907465	3.288123245
WDR47	4.446676464	5.263775274	4.211395051	5.292074099	4.647872444	4.447332649	4.83292226	5.182108791	5.803188035	4.374027848	3.872208462	5.133519302	6.192278582	4.999560824	5.631832706	4.86321897	3.602383349	4.602316383	4.121916592	4.895962335	5.524988239	5.439510442	5.686895284	4.972670734	4.157628877	5.396147176	4.119234348	5.122573533	4.548780244	4.601483872	4.759090343	4.690379756	4.928526902	5.339392187	3.666142786	3.795493212	5.520808294	4.744878298	5.29169107	4.604183989	4.724971188	5.236796618	4.923728198	3.497178291	3.370251906	5.261363725	4.026516071	4.899109901	4.888797081
KHDRBS2	2.188154626	2.188154626	2.188154626	2.188154626	2.188154626	2.188154626	2.188154626	2.227648506	2.229187854	2.301445846	2.188154626	2.274262176	2.188154626	2.256454325	2.262457503	2.188154626	2.253441656	2.26176633	2.250421551	2.21526351	2.188154626	2.222780915	2.188154626	2.247743693	2.217057561	2.560013587	2.388518605	2.24435889	2.216220664	2.32048388	2.188154626	2.188154626	2.465422775	2.385397923	2.188154626	2.188154626	2.188154626	2.298430237	2.188154626	2.261074766	2.188154626	2.303786193	2.220161034	2.211667496	2.212987262	2.239440102	2.188154626	2.224801535	2.188154626
CPSF4	7.000579669	6.69305629	6.325471503	7.237407695	7.145076979	7.262533943	6.712680496	6.625794848	7.988344917	6.937817553	6.21449846	7.085706828	7.674475484	7.538365634	6.66909036	6.531314768	6.189891748	7.012984238	6.851544122	7.590520093	8.483796512	7.090257304	6.749542605	6.709197938	7.689798519	7.844993441	7.011005053	6.954616518	6.833328858	8.367930015	6.129751674	6.148189586	7.469168473	7.59067378	6.577437445	7.108840505	7.452847316	6.201539919	7.178315255	5.966486413	7.389611495	7.247792263	6.647756918	6.517381391	6.632435504	7.781923637	6.795759641	7.378252072	7.753412945
OR8G5	2.397565812	3.093197141	2.23050711	2.62080211	2.23050711	2.23050711	2.265537743	2.23050711	2.23050711	2.313521272	2.79759595	2.791660203	2.23050711	2.461501872	2.23050711	2.23050711	2.23050711	2.23050711	2.23050711	2.269608423	2.23050711	3.558836544	2.23050711	2.23050711	2.272235253	2.23050711	2.23050711	2.23050711	2.23050711	2.23050711	2.23050711	2.269727945	2.27080313	2.281030133	2.23050711	3.654262307	2.23050711	2.295628391	2.23050711	3.121204216	2.23050711	2.23050711	2.23050711	2.23050711	2.23050711	2.697919018	2.23050711	2.23050711	4.080757901
PLEK2	6.963277441	8.12463788	7.570755593	7.142068559	6.749068738	8.417677614	6.180979615	7.793437929	4.294014588	7.952438155	5.029687428	9.241167298	8.17594216	6.950643259	3.76498257	5.259925134	5.729350823	9.934068697	6.940262191	8.359399842	5.694323389	8.757425502	7.562373984	6.584443223	7.099677568	8.298998398	6.538701104	6.400596262	5.422260465	5.079368752	5.661545635	6.735464287	7.103459005	8.870116485	8.481797652	7.023591309	6.198263212	5.066183957	7.969892439	5.56858882	5.69138221	6.33466737	6.5122304	8.099187403	6.081017366	7.783098661	4.175143963	7.749816972	6.996910727
ZNF547	2.924386466	3.467482038	2.758505689	3.578811439	4.390118968	3.004529099	3.96941355	4.327469286	3.658923336	2.644868379	3.169308394	2.94244564	2.924844094	2.878265226	2.909650589	3.366486624	3.321370616	3.288964975	3.974412349	2.287647355	4.279072095	2.977120555	2.688442537	4.97392875	3.033688006	4.429419173	2.643715486	4.086796562	4.741548748	3.219824331	3.498543287	2.785424188	3.360468571	3.01964578	2.873740213	2.415590517	4.36921559	2.662954503	3.24407374	3.269701147	3.461393929	3.949333036	2.984874926	2.89332581	2.997653943	2.900115577	3.318561637	3.613752442	3.517929277
MMP16	2.353690999	3.192818154	2.33103904	2.5054275	3.01202914	2.329513833	2.246051318	2.262977151	2.261940549	2.800334609	2.366554161	2.482856796	2.36972248	3.015200498	2.637470289	2.73435557	2.690893475	2.562028595	2.396532083	2.374669677	3.542378787	3.997047095	2.825191466	2.727847776	2.556612005	3.698722447	2.442894591	2.778434445	2.697198055	2.486791457	2.907554838	2.778283595	2.58283766	2.551625559	2.416183046	3.665343782	3.208657688	2.567869525	2.523132029	2.500795139	2.431017008	2.480547671	2.691622593	2.239613689	2.619730652	2.56157813	2.388457475	2.285788118	2.351658773
CASQ1	2.377436692	3.119792259	2.621610235	2.448459345	5.508140736	4.091323413	3.107238644	8.497208661	6.971126442	3.094917311	5.634516184	2.478198037	2.878658098	2.655776254	3.973946515	5.395715741	6.230990426	2.644420667	8.20845002	2.617081765	4.122303006	2.888884469	3.971102199	3.746604732	2.550542237	7.05269674	2.976039114	5.485532716	2.752503163	4.790068031	4.359438409	4.19571857	7.97870968	2.41114095	5.053715908	3.373622394	3.714105384	4.202753875	4.66127535	6.268302431	5.043486467	3.601524317	6.265566561	4.8241251	4.836594279	5.088249095	5.552696751	7.503188838	6.829093146
RPUSD3	7.951700761	6.142661223	6.091479944	7.122584852	6.915281001	6.060061837	6.782654776	6.432067324	6.311272287	6.24073303	6.025962817	6.409839187	5.904167138	6.303327575	6.499233092	6.698452339	5.929042472	5.998249186	5.863128367	6.132078945	6.427066535	6.037994746	6.598478805	5.957427136	6.314104934	7.007457815	6.366371397	5.90617606	6.404783844	8.468362732	6.343390802	7.396959788	5.825520611	6.04351377	5.756927306	7.038780948	6.453551909	6.626160639	7.070769758	6.747411659	6.54594667	6.881585436	6.313709329	6.425419776	6.011062073	6.428157669	6.08956314	6.715117582	6.618840182
MXD3	4.772759308	4.611864098	4.714830983	4.68920766	4.726743378	6.151195365	4.332563495	5.375525115	4.441212674	5.371775546	4.356778353	5.085737877	4.823899483	5.67253615	4.255298902	4.846693891	4.731450547	3.938115458	5.968977678	5.698139334	8.283791296	4.737081818	5.519351259	5.292206641	5.469672496	6.347664144	5.459330196	4.997137673	5.960758192	6.458869947	4.49846342	3.823395433	5.440540336	6.14881626	5.467416828	5.802343455	5.354312653	3.925555927	5.267001869	4.017700769	5.384631931	4.965029833	4.582420316	5.406929686	4.871447182	4.680799549	5.284959151	5.921655685	4.694468084
PTCHD1	2.489370611	2.741755401	2.558303253	2.49639815	2.667397059	2.974888361	6.706601803	5.444057553	2.494644138	2.550462835	2.962168318	2.511783222	2.606943362	2.689035271	3.305280988	5.414933068	4.969439623	2.569764389	4.219358827	2.492728489	2.513834017	3.028685648	3.050186029	2.516354493	2.563356203	5.552741364	2.516983996	2.614662347	8.355268815	2.492888213	3.107573892	3.25681558	2.644156135	2.637599809	2.563661933	2.846394377	2.492408992	4.951907383	3.783662888	4.49109179	3.429781071	4.928699668	6.000580812	2.519499551	4.537488865	4.830166532	5.325856474	2.610807478	5.586930737
NOSTRIN	3.017718186	3.296448161	2.934676856	3.160471907	3.496212754	3.458623378	3.480832474	3.792468516	3.59099438	3.881313465	5.137247331	2.771393171	2.984388158	2.842345563	3.590829621	3.109745428	3.421318951	3.247921607	3.19471026	3.26700103	3.657776568	3.557364429	3.151074745	4.348451782	2.466601104	6.010734074	3.246524933	4.559304519	4.609387573	3.303462143	3.486292212	3.38392264	5.860537231	3.39244953	3.428576884	3.391200507	3.633414356	4.849257351	3.091516821	3.275753357	4.772135294	4.000334454	3.607812507	3.870041981	4.035689794	3.079709419	3.100392472	5.3910974	2.885113148
GREM2	2.25964832	2.612867055	2.291225162	2.346245987	2.592903473	2.381279462	2.647561607	2.315825271	2.407217717	2.468538273	5.22104244	2.439741916	2.24770437	2.689648215	3.196885768	3.999235467	3.790689748	2.511763923	3.592786581	2.263563435	2.366306114	2.94653281	4.270164982	2.444500148	2.24770437	2.880366084	2.565072337	2.692760697	2.985375708	2.901699327	4.349289641	4.388787253	3.053470597	2.385050022	2.602321843	2.531496055	2.562676609	3.574165083	2.304059326	2.715603759	2.40373237	3.067965331	5.53988536	2.415024036	3.250296111	2.377720171	3.784773746	3.938723329	2.316644712
MLN	2.26883926	2.430096508	2.26883926	2.439477435	2.26883926	2.26883926	2.26883926	2.26883926	2.26883926	2.26883926	2.26883926	2.26883926	2.26883926	2.26883926	2.26883926	2.26883926	2.26883926	2.26883926	2.26883926	2.26883926	2.26883926	2.26883926	2.604470722	2.26883926	2.26883926	2.26883926	2.26883926	2.26883926	2.26883926	2.26883926	2.26883926	2.26883926	2.26883926	2.26883926	2.26883926	2.26883926	2.400386414	2.26883926	2.26883926	2.26883926	2.26883926	2.26883926	2.26883926	2.26883926	2.26883926	2.26883926	2.26883926	2.26883926	2.26883926
MBTPS1	7.447248541	7.525752422	6.925996974	6.439979248	7.389025667	7.026167552	6.555479453	7.391093924	7.112631861	6.741542127	6.248397986	6.750346924	7.815099963	7.783905638	6.939524701	6.940065942	6.347511682	6.963429737	5.891495942	6.739314914	7.786168083	7.819654732	6.678386814	7.628990923	7.001197235	7.407449246	6.389082068	7.387949916	6.750050921	7.682884697	6.921761165	7.930487269	7.252883877	7.529563586	6.255634326	7.320428202	7.825625338	7.245159482	7.64713815	6.036833042	7.248213737	7.316028932	7.85281291	6.540010555	6.022807231	6.91421794	6.804732893	6.184477594	6.382963123
GALNT1	8.577236223	7.438836739	7.208546507	6.488648524	8.82352543	8.642433491	8.495588309	8.568717174	7.806915885	7.732033682	8.086241476	6.240882509	10.58590194	9.803150372	8.68047579	7.941563745	7.375901088	8.333542616	6.854091872	7.16059829	7.508135995	7.948108737	8.897072427	10.0695212	8.527910728	8.47241983	7.58473011	7.581793222	8.59071969	8.010379974	8.596958786	7.873207196	8.616160602	7.022048257	8.252109397	6.460310322	8.353994454	8.818636736	8.365128253	7.969937691	6.55929403	8.184659063	8.299534741	7.150393572	7.634585731	8.952137541	7.406757376	7.002324883	7.578627447
TPST1	5.73518954	6.456056293	5.261060576	5.274731396	7.107981182	5.103914399	5.010166709	4.640458621	5.880273367	7.415083103	6.552932785	5.885691048	7.161019231	7.035612707	5.43559614	5.765948355	6.399898109	6.032324879	3.77878692	4.468994843	6.318957871	7.310493571	7.044018076	4.927131966	6.123726676	7.195639934	6.047511137	6.204408935	6.439517869	5.410600106	6.637200606	6.727669735	5.192810544	6.740447561	4.359636044	5.709673751	5.810296369	6.740183062	7.06735052	6.659019195	4.945479586	5.510745709	6.672952095	3.316936694	5.592383029	6.222378684	4.72502147	5.618473741	5.971279861
ABCA2	5.855623092	4.971699533	3.419247724	5.538122691	5.553497165	4.745366424	5.800839858	4.381378697	2.696248677	4.660317653	5.528961272	3.810297148	3.687054314	5.80900085	5.187628734	5.867865097	4.051231811	4.333000379	3.69516758	3.438831975	7.144575396	5.747396199	4.017932375	3.653173146	3.962201978	5.828785745	4.876646925	4.082508477	3.753181064	6.554109627	3.904959962	5.006508032	3.130641968	4.491917515	3.814561056	4.401376624	5.273110001	5.296461901	5.324398958	5.035255078	5.491540289	3.590217562	6.111916247	4.547596814	4.901997043	5.215909352	5.099106376	4.620322789	4.400942026
HECA	4.932961519	6.205015829	5.565682188	5.998201935	6.09108759	5.975161452	6.496573412	7.148315768	7.217548364	5.609776975	5.259858655	6.2139632	6.532364451	6.115040174	5.845091844	5.927998043	5.771880109	5.801604915	5.602062556	6.401085484	6.758140895	6.154430194	6.072752088	6.091911499	6.199198292	6.339692147	5.277568473	6.713066862	6.173855279	6.030037386	6.400815675	5.817153656	6.651906619	6.509669772	5.612297214	5.985099372	6.18519257	5.917587997	4.947173085	5.637734943	6.903015783	6.289445422	6.296691263	6.255947585	5.502571936	6.250541288	4.929119294	5.519729731	6.543018156
SLC7A5	9.403264326	8.467207197	7.160040616	8.462870539	6.506043345	8.483693731	7.037438299	8.602720643	8.081997866	8.102768747	5.021669927	8.676408533	9.776010347	9.462630738	6.313684309	7.71371009	7.183014248	7.935252899	7.788576051	10.91243115	7.577597007	9.996793406	8.134419174	6.661019817	8.178489287	7.130337069	9.124062112	6.675591783	8.24650448	9.859005055	7.311670047	8.618203649	3.764262426	7.92367036	7.79927883	10.4766859	9.314763885	6.200200869	9.136777356	7.548637367	7.472702482	6.887337268	8.73094937	6.887758917	5.931332361	9.44736853	7.309920101	4.664899038	7.556168656
CAMK4	3.655433999	2.916624796	2.291363787	2.259879463	2.678716119	2.901718602	2.337964693	2.233313862	2.339382898	2.599503202	2.765423136	2.415401106	4.203601273	2.545844679	2.889325906	2.479637023	2.365719972	2.670585996	2.292311541	3.574540746	5.926351544	3.10045009	2.774142534	2.652910854	2.247707791	3.799412289	2.592463096	2.8560613	2.6095014	2.387901881	3.505429017	2.855665224	2.678333851	2.741205761	2.44433174	3.090054669	2.347656246	2.458266033	2.241465855	2.815932826	2.456980853	2.424304292	2.882113031	2.251633508	2.429577287	2.532976583	2.271608477	2.195591148	2.215048743
SNORD14A	4.998812215	6.764652334	5.719353892	5.216085389	7.003449354	6.821167148	6.344274155	6.569861307	5.306575601	5.882821595	5.61801317	5.983521022	5.258257056	6.766372498	5.606175254	6.928502607	6.311156732	5.141186784	6.055741139	6.534964804	6.811946296	5.043600642	5.100198819	7.14614025	6.476135615	5.631972937	5.770059772	6.832651681	7.409143236	4.673574761	5.029217646	3.100004332	6.077640359	6.628204804	6.400891168	6.259805558	6.040434284	4.767132301	4.778166382	4.937900465	6.441228881	6.355485369	5.997251351	6.319069988	6.24366844	5.18399393	5.448511504	7.052500816	5.615450467
CSNK2B	6.711641294	7.032072067	7.24917955	6.040271207	6.884301415	7.131674548	6.346547075	6.774909325	6.452268292	8.203178859	6.353319484	6.965378743	6.392642146	6.957852477	5.872742796	6.383555972	6.895608454	6.697607507	6.728884183	6.584549481	6.828673968	5.872727791	5.917650787	6.195767918	7.201732145	5.874692164	6.941134789	6.720025961	6.298030779	6.654415257	6.672762258	6.389231528	6.612311466	7.761470427	6.889134036	7.38896036	6.595794282	6.038209934	5.404901467	6.569279513	7.471974354	6.621555914	5.962632868	7.040626997	6.239408401	6.941404372	6.212604754	6.948016813	7.462406957
KPNA1	5.20006775	6.15169634	6.055692383	5.989325226	5.338002509	6.481967235	5.244411603	5.987290501	6.340300599	5.301557148	4.712282237	5.723979083	6.490841271	6.31574587	6.154549946	6.198702594	5.156064744	5.705983578	4.911252926	6.51852495	5.762742553	6.201042363	6.283124509	5.930016768	5.143987546	7.058441346	4.951856576	5.861006674	5.935906978	6.36678049	5.254413106	5.546409111	5.602070414	6.471535369	4.692979907	4.708128283	6.745965924	5.780139089	5.670406127	5.000902508	6.211648806	6.233816216	6.028724655	4.780623651	4.724710752	5.560847942	4.933916974	5.685276067	5.885666745
TCAP	3.633558532	3.236198653	2.545133783	3.553134987	3.860299102	4.087977981	3.746887445	3.419406042	3.504422007	3.121969661	3.040292994	2.749832647	4.168172303	3.959860871	3.019134432	3.337534336	3.140673382	4.436777452	4.028196149	2.529482175	5.470036857	2.932550622	2.531278519	3.749610506	4.12757957	2.692258894	2.978864174	3.099795013	5.534689869	5.904917957	2.779852617	3.129590562	2.844786376	2.800662523	3.321865068	4.450309278	4.717451651	3.164086568	2.709554336	3.366679732	4.667578563	3.781361388	3.282013101	3.775169964	4.698228006	2.601724637	2.904212564	3.600475723	11.75324045
C19orf25	5.693752916	5.684619068	5.751246703	6.872728471	6.576194726	6.39513554	5.946071819	6.01476544	6.286899503	6.448670909	5.722873627	5.643852191	5.074088427	6.762160887	6.328098243	6.457241415	5.531523171	6.270395783	5.911738221	5.797284804	7.093434326	6.553403503	6.741531426	6.083364848	5.575171022	6.763060312	6.024718389	5.975316387	7.022418253	5.787910107	5.657244783	6.390332433	7.171453652	6.349095203	5.90780035	6.321928552	7.019239814	5.783066738	4.617996212	5.460943373	6.68816088	6.500865284	5.808146216	7.177081844	6.520443901	6.155475408	5.789098377	6.488037363	5.894693539
CALM2	9.361904686	10.53162784	9.728429992	9.559637208	9.092921364	9.640891002	7.729810529	9.029856091	10.01169867	9.541708336	8.261886763	9.023771314	9.722455418	9.830831408	8.931225191	8.793085479	9.099976897	9.853684903	8.267117573	9.563578693	11.75326274	9.535920377	9.497446805	9.044374539	8.799279559	9.156666904	9.6814407	9.083240778	8.384766841	9.824101048	9.091371559	9.13152725	9.641597483	10.11258251	8.230191401	8.95414424	9.365636704	8.211314522	9.66565192	9.393914538	9.427786232	9.637894309	9.191296252	8.228112048	8.477561809	9.203311087	8.376959928	8.268576973	9.598005959
KLRC3	2.196476778	2.364765956	2.196476778	2.456770546	2.306930557	2.350824986	2.196476778	2.196476778	2.196476778	2.196476778	2.196476778	2.196476778	2.588995451	2.196476778	2.263412804	2.196476778	2.196476778	2.262814318	2.196476778	2.465600876	2.196476778	2.455712833	2.196476778	2.196476778	2.196476778	2.272213923	2.428226997	2.196476778	2.270725695	2.339467913	2.334616031	2.196476778	2.196476778	2.376776084	2.196476778	2.196476778	2.333758249	2.196476778	2.282444217	2.196476778	2.196476778	2.275631474	2.280965713	2.196476778	2.262215603	2.196476778	2.196476778	2.196476778	2.196476778
PSMC3IP	3.884616723	4.151103605	4.298911886	4.759584588	3.325861043	5.054880229	4.28617516	4.35237554	5.072578287	3.678938049	2.727375219	3.931262972	5.470148756	4.543281021	4.303191419	3.91528576	3.39419515	5.274272034	4.644578031	4.942846771	5.825329982	4.418938883	4.508777758	4.706330214	4.096079346	6.135462378	3.911473263	3.957579579	4.414969477	4.964239104	3.484721867	3.759425291	4.520927922	4.775994141	3.343193542	4.163873511	5.696696688	2.731033192	3.69532461	4.00293229	4.631866112	5.072155506	3.911759615	3.463007147	3.597605675	4.538843137	3.942365353	4.763524159	5.277925695
DES	5.499633301	9.797139555	6.784393878	3.10402412	8.848524429	8.43823484	2.023424524	2.29063131	2.164386652	8.382526535	3.206356477	8.44994765	8.638155766	8.767668917	4.833409064	10.15160477	8.950910469	7.451691335	3.469358652	8.238043419	9.178455424	8.549299842	10.74198263	1.917810621	7.761095285	2.009657303	5.914981456	6.840628689	7.111627467	3.305586721	8.268576768	11.30046902	2.060422286	9.281885742	5.47222628	6.737432026	2.964154059	8.264433614	7.993775637	3.172551823	2.376208656	2.005184108	4.690745971	2.887376378	7.651497016	4.847878721	10.12300215	1.642302131	3.895486933
POLR2A	9.792042039	8.342428559	7.628836884	8.195770269	7.778702931	9.252532899	8.14612663	8.771814869	9.624770002	7.582657863	8.874663815	7.560227043	9.277927684	9.418239808	8.798949258	8.28601117	7.481081009	8.944665616	7.765050864	8.538280516	9.713535004	9.180976937	9.54403979	8.273844047	7.452254785	8.859775796	7.500499256	8.105824558	9.138145093	8.919863397	8.525025022	8.907801545	8.83012024	8.387986414	8.146424676	8.474137004	9.748555023	9.013892867	9.736438018	8.020996812	8.771953502	8.853028065	8.826588819	8.489230102	7.57306666	8.487076372	8.477555653	7.904752893	8.10675178
EIF2AK4	6.706890257	6.81135241	6.23679414	6.552990781	6.586905599	6.020390328	5.225081167	6.654514292	7.847719619	5.771794662	5.667035234	6.803920184	7.738917784	6.805699934	6.097738463	6.309269132	6.080156254	7.56762848	5.725323848	7.235340358	5.391488025	7.412272319	6.79979488	6.753499487	5.10781159	6.312717828	6.263785739	6.916029998	5.913750305	6.543013823	6.396479808	6.582672318	7.020251919	7.066453595	5.90475773	6.073312196	7.795503555	6.685488283	6.86011969	6.052821126	6.87149054	7.357009404	6.803625122	6.17541271	5.752103145	6.781444679	6.261296905	6.668057991	6.385918922
NCDN	5.802311651	5.730952054	4.546619237	5.649945308	5.813440099	6.377922949	5.610307314	5.566004569	6.908505501	5.467799967	4.999096429	5.275869871	5.518687176	6.398968595	5.579111404	6.269266289	5.832884301	5.98226704	5.084949099	5.845990565	6.229117303	6.760095292	6.156979279	5.69206886	6.009252282	5.543840896	5.006333311	5.769203728	6.120332205	5.915007711	5.946173612	5.920764861	5.892120769	5.874609615	5.694672856	5.660264337	6.66806543	6.055405925	5.454505172	5.159858901	6.078749878	6.170371677	5.419349035	5.539264861	5.098727564	6.435368635	5.454853044	4.646647407	6.230431267
ZNF207	6.625393205	6.990401658	6.488347699	6.436574276	6.9282672	7.679323795	6.627711683	7.428364809	7.462305576	6.329490371	6.630062006	6.448739358	7.35502048	7.114699492	7.23489039	7.055508211	6.488020584	6.897204256	6.336292662	8.351971414	7.621701973	7.156122646	7.099899566	7.85595393	6.491048284	7.492948764	6.569535882	7.655415375	7.539306951	7.198877593	7.052990836	7.028183915	7.588054902	7.374174632	6.797004711	6.682693457	8.043891238	6.475333763	6.164387317	6.479157437	7.49796947	7.362167234	6.906632276	6.948606759	6.320013682	7.023463763	6.562849881	6.693427256	7.241126143
OR51I1	2.210810189	2.30712635	2.210810189	2.210810189	2.210810189	2.381985402	2.210810189	2.210810189	2.210810189	2.210810189	2.210810189	2.210810189	2.210810189	2.210810189	2.210810189	2.210810189	2.210810189	2.284809213	2.472669166	2.290830685	2.210810189	2.312383076	2.210810189	2.210810189	2.210810189	2.210810189	2.210810189	2.210810189	2.293695738	2.210810189	2.210810189	2.210810189	2.515609904	2.313996687	2.210810189	2.210810189	2.210810189	2.210810189	2.210810189	2.210810189	2.615941743	2.210810189	2.210810189	2.210810189	2.284123363	2.210810189	2.210810189	2.210810189	2.210810189
USH1C	2.217051052	2.28077381	2.15863988	2.15863988	2.199413048	2.215898531	2.193789264	2.21555256	2.677124323	2.187076866	3.768952022	2.619970466	2.273979228	2.15863988	2.170909152	2.193201946	2.190614352	2.170789468	2.383490436	4.754937316	6.0463813	2.15863988	2.384995221	2.650133706	2.267146244	2.15863988	2.188375146	2.61674681	2.238516427	2.15863988	2.15863988	2.197892521	2.438532249	2.209424032	2.214283154	8.165993432	2.643837268	2.15863988	2.15863988	2.531542169	3.039409393	2.38539618	2.386798494	2.203613784	2.15863988	2.183765847	2.345352519	2.50141804	2.197307193
OR2J3	2.191340314	2.240498174	2.191340314	2.217638012	2.223243119	2.191340314	2.191340314	2.250529292	2.206943411	2.191340314	2.191340314	2.191340314	2.252780381	2.217494009	2.229398369	2.859706204	2.191340314	2.228969771	2.306879163	2.23210992	2.191340314	2.191340314	2.191340314	2.258813109	2.213311762	2.27621044	2.191340314	2.315929121	2.212589477	2.191340314	2.270526837	2.191340314	2.294223962	2.191340314	2.277455116	2.191340314	2.191340314	2.191340314	2.191340314	2.191340314	2.229969639	2.191340314	2.191340314	2.191340314	2.210131044	2.191340314	2.286413204	2.246440364	2.191340314
SNTG2	2.249713985	2.411473535	2.46920381	2.280077267	2.411850368	2.236986906	2.252245774	2.236986906	2.312905522	2.236986906	2.270953023	2.236986906	2.262607089	2.236986906	2.314251432	2.42646944	2.278008715	2.252667301	2.539565474	2.270675614	2.322968903	2.342093	2.259674388	2.236986906	2.272893372	2.236986906	2.293791159	2.405430563	2.523866919	2.321229684	2.236986906	2.351821411	2.305615485	2.258975233	2.236986906	2.258135792	2.302092079	2.498335411	2.277456593	2.260093717	2.253088702	2.292425713	2.29624566	2.236986906	2.31277086	2.253229142	2.253088702	2.282555559	2.286676461
MDFIC	5.577705691	6.209369846	4.913249102	7.491765706	5.07353065	4.96732845	6.21219451	5.828444235	5.659417199	5.264598717	6.110031365	4.88950744	6.163713961	6.634713235	6.008248386	5.83507348	6.407362855	9.116625603	5.098421615	5.462181377	3.344476321	5.627086569	6.071081743	5.28940134	5.721656134	7.019736876	5.068804486	4.570945271	5.109636726	7.255391311	6.155685317	5.63581974	6.291375009	4.891843647	5.014638678	3.818291664	4.545711627	5.86216265	6.212244009	5.402548122	5.521398883	5.751965043	6.934091641	4.691533884	5.567368598	5.368621264	5.504476861	6.030159091	6.373894343
ATG4D	5.357517191	5.312897984	5.464997118	5.765702031	6.196769897	6.041607372	6.02729928	5.747908006	6.835706578	5.709695741	5.168737761	5.011634101	5.905183808	7.365304791	7.449571667	5.337218116	5.681760094	5.13145464	5.940984233	5.642368888	7.401147936	6.356244417	6.463252817	5.737663033	5.845411748	7.418548818	5.489123321	5.860266512	7.399893777	5.403363638	5.720883062	6.403355845	6.777615009	5.481740859	5.82578885	6.120842855	7.251547168	6.218719722	5.989293369	6.842863132	7.623246827	6.333488102	6.09031966	6.554617979	6.142265938	6.044729538	5.189698481	6.540242605	7.015755097
TAF6L	6.205262644	5.749333106	5.520197825	5.444657184	6.052514283	7.543451251	4.972495618	6.117606705	6.125520562	5.739662775	5.084804	5.729521195	5.560582893	6.017238431	5.332664696	5.765084847	5.760755874	5.516304699	5.621282153	6.469091524	6.238712669	5.455214786	6.060271846	6.115240035	6.37854677	6.69131423	5.287225522	6.466883647	6.25739379	5.695255861	5.471771499	6.168357548	6.508160599	5.980470257	5.89784223	6.990371677	6.805755445	5.830388628	6.000176457	5.14295855	6.597549176	6.943997978	5.807932436	5.667897214	6.764139719	5.92795235	5.862014268	5.56887061	6.684103566
CLINT1	6.410185168	6.618295929	7.006268645	6.606393087	6.784395226	7.866382502	6.171153674	7.567426757	7.522133149	5.446193731	7.534913518	6.358805726	8.069685607	7.33009957	6.979634458	7.341974199	6.20451602	6.643839412	6.249332058	7.657861776	6.912168335	7.029082089	7.877123955	8.104526369	6.092146729	8.407177791	6.49028624	8.469554931	7.207679093	7.752617659	7.157360024	7.03580098	7.403847255	7.036934666	6.417481949	5.615018854	7.430936957	7.560142617	6.556269599	6.38519734	7.412913357	7.498579959	7.23506022	5.95678236	5.12267181	7.312242556	6.980433071	6.908393132	7.453817755
GLTP	8.044099341	8.648603425	8.259934473	7.272361733	9.19963791	9.215217247	9.938606159	10.09511451	10.23494564	8.103106474	9.173774972	8.997487968	9.117172846	10.4705686	8.746959799	10.20654287	10.4620889	8.245154136	9.086482922	9.139253614	9.056314951	8.735629285	10.71871628	10.80089999	9.836719153	8.292973938	8.712884024	9.563309348	9.580519852	9.081282635	11.04722426	9.360828239	10.04648337	7.604366319	10.7907582	8.030847292	8.513294885	9.279783527	9.470819595	9.363732082	9.738295875	9.423872869	9.773712541	9.536412622	9.102506978	9.425536336	10.1077988	9.248570185	9.541076179
FANCM	3.419659142	3.695059672	3.405642363	3.267818802	2.971987959	3.696750715	2.848722878	3.687345952	3.755458807	3.038591712	3.002649931	3.21485535	4.113614432	3.328487497	3.280590843	3.279461914	2.951984292	3.961057519	3.038387579	3.644159267	4.149543623	4.250206052	3.361810902	3.558338243	2.716822167	5.053371403	3.209947882	3.774264472	3.654824881	3.168627381	2.775977452	3.704787919	3.611682849	3.324866497	2.906983154	2.844717487	4.114097761	2.950393792	3.547421913	2.998279175	3.364153663	3.594902782	2.882854043	2.736033756	2.522271754	3.807834684	3.020650474	3.405642363	3.390202331
NKD2	4.368458797	5.680620234	3.927971703	4.234673992	7.034641476	3.534117742	8.167454515	4.151743931	2.979423945	6.428889793	5.316693497	5.072065992	6.100330147	6.640116998	6.741929574	7.307549902	7.850847531	4.855018868	5.620099747	4.745602316	5.465703766	6.484058154	4.960742657	4.023661214	6.701633611	7.666027169	6.116976	4.444250466	3.787464795	5.484914722	6.735182508	6.361675724	3.166038723	4.565647425	7.064746853	8.407511436	8.872894691	4.447518505	3.851959827	8.236819976	3.047793876	7.687926703	6.830152841	6.397867278	5.354168873	5.679608918	3.651310117	3.338954394	5.504643741
ATG9B	3.321812118	4.050251233	4.661079583	5.509592936	4.535851529	2.374822305	2.193141185	3.033990684	3.028927034	3.198781419	2.53824289	4.012009516	2.551082479	5.615230488	2.515210988	3.471137366	2.657015521	4.862435998	3.768165951	2.563623686	4.74922693	3.024190047	3.778669048	4.258520474	2.717677104	3.964226337	3.768834946	3.138742857	5.547130529	5.37574488	2.928590143	4.108729375	2.605133422	2.838014979	3.159424933	5.374700195	3.192981851	2.741211265	4.039506462	3.42206131	5.784533892	2.46248265	3.171671452	2.695800876	3.292103948	2.415467864	2.678889908	4.630760629	2.358047339
LCE1B	2.213168344	2.213168344	2.213168344	2.213168344	2.213168344	2.213168344	2.264239153	2.213168344	2.880936984	2.213168344	2.27047643	2.213168344	2.213168344	2.213168344	2.770431875	2.213168344	2.213168344	2.213168344	2.279132501	2.213168344	3.845054962	2.213168344	2.491042219	2.336409135	2.213168344	4.715328012	3.558265318	2.213168344	2.381950512	2.213168344	2.213168344	2.213168344	2.271767005	2.213168344	2.273992994	2.213168344	2.321972298	2.213168344	2.213168344	2.213168344	2.213168344	2.213168344	2.759596043	2.262468128	2.213168344	2.267538259	2.213168344	2.429790522	2.213168344
TMEM33	4.938757898	5.769867865	5.750356027	5.691244184	5.269632172	5.548684887	5.283094482	6.525488222	6.485062727	5.187732014	5.31638456	5.029849909	6.941637297	5.785326767	5.43683131	5.425614207	4.824063449	5.788929037	5.508213005	5.771677276	6.248308413	5.446520391	5.976462007	5.766990038	4.956883041	6.433618372	5.589158782	6.093880031	5.34579296	5.553063836	6.14200015	4.989419762	6.358175581	6.210966521	4.865984097	5.326594588	6.386500631	5.231750779	6.126096236	5.077436434	5.575362007	6.130814059	5.316291305	4.727212564	4.963607338	6.011423826	5.125835594	4.969510972	5.804715606
PAGE2B	2.233714398	2.287446859	2.358746028	3.049554835	3.089184885	2.14070328	2.14070328	2.316082376	2.40508525	2.14070328	2.264024149	2.14070328	2.322360266	2.671994214	2.14070328	2.300138658	2.14070328	2.14070328	2.631733875	2.47767097	2.678880366	5.982877737	2.14070328	3.033303393	2.271142352	2.386919365	2.14070328	2.590809777	3.746716822	2.579960322	2.14070328	2.14070328	2.26682945	2.297747081	2.390318525	2.14070328	2.14070328	2.666013412	2.286642267	2.305701791	2.639100484	2.27532487	2.14070328	2.345413808	2.775940987	2.14070328	2.14070328	2.80617106	2.318215807
FBXL13	2.501139275	2.764891518	2.427394345	3.135281861	2.396552826	2.557316749	2.573629781	2.555200175	3.1645173	2.361576956	2.286702299	2.691567308	3.011817857	2.731214545	2.669482068	2.775500922	2.440785686	3.708640011	2.633881915	2.472010065	2.706924473	2.761019916	2.413864266	2.661137736	2.425390459	2.874029882	2.565148413	2.753675427	2.660765636	2.615518562	2.468457557	2.596991013	2.658996714	2.642684688	2.473406889	2.475660145	3.543524529	2.543039215	2.44945528	2.498192197	2.830319181	2.557417452	2.513590692	2.465543755	2.325518285	2.568248002	2.344857593	2.456545585	2.861564317
IL21	2.20447949	2.349673285	2.207890507	2.189382763	2.280414143	2.189382763	2.207403796	2.189382763	2.264016192	2.353030932	2.28716386	2.253391996	2.189382763	2.189382763	2.331426562	2.215772804	2.400665944	2.598173376	2.34380259	2.189382763	2.189382763	2.335492563	2.189382763	2.189382763	2.189382763	2.189382763	2.340091857	2.271318225	2.189382763	2.288190243	2.228520057	2.267846451	2.189382763	2.906571176	2.189382763	2.189382763	2.208984908	2.189382763	2.23710413	2.369470128	2.189382763	2.189382763	2.367012809	2.189382763	2.393045279	2.227323092	2.208377027	2.189382763	2.189382763
ZNF132	3.820131954	3.497488449	3.499285554	4.140170638	4.901646982	3.352736054	4.967577289	4.499862905	4.122050945	3.490628259	3.217743639	3.452158148	4.95346066	4.073377957	4.025496743	4.135428594	3.778005136	4.34260506	3.766104931	2.607566443	4.486655579	4.66961139	3.363992521	5.623344969	2.490982605	4.378016173	3.006130833	3.353656024	4.736607635	4.046206484	3.928179631	3.697143445	2.882303345	3.434943017	3.837382026	3.863425508	4.433415175	2.9234215	3.695973958	3.601188286	3.618718556	4.185095726	4.002344589	3.763476899	3.058988028	3.686848416	2.80187334	4.414590823	3.996819511
SNAI2	6.68444342	6.523067919	4.836514204	4.340897722	6.217696718	7.142084595	5.273037956	6.573083576	3.045058622	6.6536201	3.95696403	8.37041999	6.606318864	6.116085586	4.201470198	4.70535355	4.983618542	8.946246003	3.861572682	7.765009631	5.021596248	8.588958829	5.852763045	6.742689094	4.846141712	3.845461885	7.60679548	5.311641907	4.564110849	6.853616769	5.61069538	4.717488368	3.856438719	7.310348218	5.426432987	3.552461175	4.635937714	6.975289461	6.000081531	4.917534093	3.460414526	4.691347098	5.870305048	4.10112525	4.597856714	6.730525182	3.552461175	2.541317653	2.382046859
MSH3	4.825609669	5.120504845	4.861617951	5.579283799	4.837705079	5.816615207	3.27096373	5.242786161	6.438410538	4.573866645	4.969414682	4.805686993	5.903288127	5.929446587	5.48803268	5.655804128	4.590681794	5.636290909	4.600500838	6.039435689	5.84922501	5.541769189	5.630544212	5.616641194	4.823509182	6.012799233	5.245681017	5.628406739	5.212187952	5.319064071	6.308706395	5.156630013	6.361981001	6.032109086	5.721097532	5.587179356	7.373788495	5.79467502	4.432174412	4.654730134	4.770568361	5.363564831	4.917006203	5.017044667	4.695786548	5.605331492	4.807631066	5.657679888	5.604682055
BMP1	5.035259478	7.10893082	6.646718754	5.94268525	6.370395935	7.504127156	4.72370954	4.456116087	4.011108282	7.561657827	4.938873801	6.183546624	5.04716627	6.422502009	6.863798804	5.504213385	5.510893862	7.209690441	4.252308414	5.265998647	4.522903956	7.329595161	5.513849359	5.085311965	6.061526881	5.629574448	6.710958504	5.348254364	4.960054796	6.194921204	5.693440412	5.265099688	4.978196132	6.52513566	5.168364569	5.864203132	5.625319316	5.200889422	6.179269225	5.051602117	4.340165884	5.148085039	6.285067533	4.579187513	6.267034188	5.985796915	4.771163325	3.685289076	4.362325424
MTHFD1L	7.05544364	6.885260162	6.822124984	8.244540815	5.816686763	7.478924996	4.834912877	5.470819278	4.699574584	6.929391716	4.857284184	6.870152153	7.511063663	5.694149443	5.969102669	6.057841511	5.004575683	7.187604051	4.816075783	8.505621894	5.909824731	6.792312697	6.223877438	5.019979375	6.427977491	6.028259789	7.077260414	5.49109445	5.259211731	7.028918134	5.785050056	5.737555942	6.15546289	7.268274209	5.757933699	6.755772726	7.200080811	5.410379465	5.95339629	4.713288476	4.901360489	6.282681722	6.253390353	5.224473678	5.54460142	6.28368663	5.07597986	4.905679423	6.033848408
RP2	5.03079094	5.726017486	5.058607814	4.330305771	4.648759074	5.229420545	4.780564485	6.076069813	6.792244399	4.147257065	5.181137969	4.821016105	4.793699556	5.458695053	6.490187974	4.883924592	4.639565883	4.684628219	4.674858884	5.585667849	5.349243581	5.700891981	6.386060909	4.57447802	4.022291779	6.377667891	4.401452863	5.075525539	5.279836227	5.52857787	5.183643788	5.394755578	6.003327957	5.654653622	4.350362933	2.919113575	5.196359883	4.759677793	5.456061067	5.359947385	4.623387201	5.503082309	5.520457785	3.755903334	3.91525777	5.581320334	4.665995237	5.161176115	5.3794022
CRISP3	2.099374658	2.099374658	2.099374658	5.712316229	4.07734677	4.340470362	3.118715426	8.162590505	2.541445928	2.160873093	4.446525193	2.465326236	2.225375872	3.073993568	2.252255066	4.646985065	2.355401868	2.177464365	3.270591441	2.128190046	2.136739097	2.240031549	6.686005257	5.12172315	2.299856547	2.513009248	2.099374658	10.20741293	3.292122099	2.099374658	3.073334812	2.184083737	2.857929934	2.485939642	3.469586273	3.758159738	2.099374658	10.15256252	2.323029238	2.213656555	2.841573115	5.033817555	2.530099243	2.687038116	3.511324954	3.027455739	6.962862689	2.732674311	7.434015407
RAB18	6.909731411	6.453149082	6.818903506	6.252960127	7.205538859	6.20875372	6.262397307	7.141184143	6.621945255	5.997416921	6.259788972	6.673095125	7.525006946	6.842690114	6.620260337	5.742100424	5.794459425	6.464693036	5.80373505	6.241100252	7.078015174	6.720075458	7.381496899	7.018293466	6.077487331	6.956704928	6.982228247	6.438481683	6.145499955	6.239871854	6.818363304	6.405363593	7.0473439	6.388210212	5.347667315	5.691811892	6.181945025	6.50526423	6.272360199	6.166723963	5.355240583	6.518163723	6.234668951	5.279190363	5.291698023	6.714620658	5.843995368	5.902578021	5.939129118
C12orf57	6.976208793	7.176763701	6.282855521	6.753584987	7.698565708	7.427553263	7.302170123	7.152735315	7.517158217	9.182430815	6.698823629	7.344818656	6.974837606	8.156951906	6.941208468	6.749057155	7.355620483	7.37594473	7.924195261	7.436176084	8.654725165	6.87406332	7.270276484	7.348010657	8.137600824	6.83240426	7.143696965	7.004909853	6.950505829	6.70426291	7.887045785	7.396629496	7.387326876	7.488406205	7.937533745	8.635831291	8.017435408	6.490901997	6.821583159	7.311216822	7.631819128	7.521777217	6.275810585	7.849698071	7.990590346	7.397123595	6.673244758	6.832857357	6.731850469
MMP24	2.418542735	2.572612949	2.342194594	2.548296381	2.676638754	2.532068224	2.530928021	2.697910145	3.321186248	2.474423349	2.518795848	2.392551659	2.532068224	2.81217767	6.887465095	3.108948644	2.735121	2.539076283	2.374339558	2.682453578	6.013753206	3.171367925	2.43190245	2.822878203	2.389996779	3.928533498	2.370339872	2.823628275	3.012961178	6.104139049	2.655595807	2.630773287	2.673594018	2.521672496	2.362192404	2.31814545	2.879626157	2.533302255	2.662792459	2.229896145	2.661852425	2.954550892	3.202314939	2.51031878	2.608569263	2.457792177	2.536807757	2.417292585	2.274926639
C8orf48	2.748224786	4.217482744	2.971310344	2.571351037	3.214802694	2.889320268	2.959211111	3.265259727	2.719263158	3.464835877	2.558103483	3.859419933	2.781708827	3.743008022	3.50466479	2.693202363	3.512487989	4.7223119	2.948979955	4.507286209	3.07931917	3.767422037	2.909185031	5.589195988	3.456082523	6.904986563	4.797080615	3.091552153	2.508750682	3.233533966	3.749897913	3.070756666	2.905878756	3.898885924	2.752388786	3.772371977	3.026555389	2.550090487	2.961733195	2.757411859	2.600157567	3.081280694	3.185763512	3.431428733	3.089351813	2.806090754	3.329261627	2.508750682	2.508750682
HGF	6.717691181	3.462217407	2.472859069	2.441102086	2.887688303	2.38704834	2.382633903	2.188073141	2.475188935	3.109995003	2.328363964	2.673452984	7.80158677	3.090003035	3.406672946	3.542007478	2.940910513	2.532466713	2.291432236	2.255348565	2.598388951	3.684125505	3.591752767	2.332142571	2.306725907	3.087480637	2.561160278	3.552709887	2.474164347	2.479927986	3.229418216	4.110164589	2.4621776	3.131827378	2.242212178	2.607185878	3.015819837	2.65473815	2.69024705	2.992192125	2.214810686	2.486771395	3.04673804	2.209950924	2.684935858	2.628615205	3.153166246	2.186064482	2.226532279
CCDC27	2.285042802	2.323419074	2.372156147	2.285042802	2.285042802	2.285042802	2.285042802	2.285042802	2.309283144	2.285042802	2.285042802	2.285042802	2.285042802	2.285042802	2.285042802	2.285042802	2.361948389	2.285042802	2.598823549	2.285042802	2.596828233	2.365355588	2.285042802	2.423294715	2.285042802	2.351454422	2.285042802	2.285042802	2.317972526	2.317228899	2.285042802	2.348273175	2.285042802	2.285042802	2.318963687	2.285042802	2.315989031	2.311768894	2.360730411	2.32836025	2.285042802	2.319954456	2.285042802	2.392929162	2.342634923	2.285042802	2.285042802	2.285042802	2.285042802
MBNL1	6.377336441	6.596757067	5.723065746	5.72525293	6.440900307	6.98577439	5.228998387	6.357943088	7.45231236	6.434255858	5.720709803	6.445609356	7.635771221	6.485936825	6.525926776	6.547393342	5.99214337	6.668352729	5.51795091	7.163556636	5.102981334	7.085549446	6.784376033	6.51441463	5.424695942	7.44224232	5.731394587	6.785934511	6.368736779	6.129114063	6.557041946	6.611243043	6.54287151	7.149724076	5.708246572	5.179352588	7.06595452	6.087008892	6.251693803	6.120989297	6.85992329	6.21961137	6.650586417	5.533306488	5.678899297	6.258650452	5.659522547	6.18871156	6.468957603
DCTN3	8.006353468	7.663187695	6.97156826	6.100791359	6.830655041	7.758062303	5.772808954	6.195123988	6.38915597	7.296085205	6.103129221	7.491837462	7.499953739	7.715838465	6.520891984	6.372108874	6.176193463	7.421634364	5.842903104	7.229654516	8.2721024	7.138236271	6.948810854	6.596050964	6.871073772	7.731317539	6.819493265	6.057203481	5.808182371	7.239952903	6.214512495	6.37050305	7.350971121	7.987214104	6.324240004	7.266543662	7.824629003	6.781530144	6.332480727	5.757562822	7.23561324	6.771062382	6.515713282	6.879120838	6.776159152	6.663091689	6.478920862	7.555501158	6.741051865
OR4C45	2.226984349	2.226984349	2.226984349	2.226984349	2.226984349	2.226984349	2.226984349	2.226984349	2.226984349	2.226984349	2.226984349	2.226984349	2.226984349	2.226984349	2.226984349	2.226984349	2.226984349	2.226984349	2.551322263	2.226984349	2.226984349	2.226984349	2.226984349	2.226984349	2.226984349	2.226984349	2.226984349	2.226984349	2.226984349	2.226984349	2.226984349	2.226984349	2.226984349	2.226984349	2.226984349	2.226984349	2.226984349	2.226984349	2.226984349	2.226984349	2.226984349	2.226984349	2.226984349	2.226984349	2.226984349	2.226984349	2.226984349	2.226984349	2.226984349
HCLS1	4.143495506	7.350366344	4.679496867	4.045425638	8.610864257	4.747869715	7.540621828	4.980181869	5.902916319	8.542199183	6.558828862	6.613924945	7.585063413	6.374173318	5.800165618	5.394597833	6.029697706	6.650602238	5.354049765	5.058079657	4.384134895	7.106746121	5.277245022	7.411929508	4.480076898	4.059069272	6.612211637	8.541129869	8.835456574	5.659838702	5.549576204	6.73008133	5.070729099	7.778991618	7.383798907	4.260635275	5.681576388	5.521437503	4.795232927	5.816398604	4.380644282	4.292108738	8.79738242	3.960604547	7.332080977	5.520025889	5.788610435	3.372360691	4.619838218
C12orf50	2.138052517	2.138052517	2.138052517	2.168973778	2.249144692	2.138052517	2.138052517	2.173217869	2.211097593	2.138052517	2.162469009	2.138052517	2.138052517	2.168973778	2.138052517	2.169973028	2.157704924	2.226043199	2.328495033	2.138052517	2.138052517	2.138052517	2.138052517	2.164972823	2.163971595	2.238714357	2.138052517	2.188388311	2.187892359	2.162719502	2.138052517	2.138052517	2.187644347	2.200508845	2.138052517	2.198039979	2.728230129	2.158457744	2.138052517	2.171221536	2.16096553	2.217233525	2.166473923	2.138052517	2.181933343	2.161216172	2.138052517	2.170722207	2.138052517
NLRP8	2.194127119	2.215345039	2.194127119	2.216612139	2.274076332	2.194127119	2.194127119	2.194127119	2.194127119	2.231720962	2.194127119	2.194127119	2.194127119	2.194127119	2.210518663	2.194127119	2.208481085	2.194127119	2.292834619	2.194127119	2.194127119	2.194127119	2.194127119	2.194127119	2.194127119	2.194127119	2.194127119	2.194127119	2.212298905	2.194127119	2.194127119	2.194127119	2.194127119	2.194127119	2.194127119	2.194127119	2.194127119	2.194127119	2.235845022	2.194127119	2.194127119	2.194127119	2.194127119	2.194127119	2.194127119	2.194127119	2.194127119	2.194127119	2.194127119
GFM2	4.543719429	4.922610912	4.152729686	4.99116118	4.715972078	5.037200599	4.327731772	4.987383978	5.567571626	3.99753227	5.042422122	4.84909371	5.217603162	5.350864871	5.061087278	5.094023832	4.481212695	5.262388276	3.812783633	5.376897289	5.759798074	5.520813191	5.486382973	5.62608668	3.970026916	5.511459592	5.117813254	4.790621559	4.478538586	5.520071462	4.89495299	4.765619775	5.599597795	5.105751467	4.168792148	4.632503016	6.754915606	5.296067219	4.957894834	4.633742002	3.943722661	5.370872033	5.090155122	4.034871507	3.385690308	5.267292313	3.941667081	4.378232743	4.690630054
NMNAT1	4.611090645	4.349813978	4.126520119	4.247107264	4.225349978	4.560940332	4.416570986	4.962159665	4.531966901	3.803445531	3.681597748	4.690094785	4.945299365	4.766575564	3.340623473	4.676218957	3.988313312	3.960026141	3.676202453	3.820567327	5.023642521	4.559131997	4.787511949	4.472160747	4.788966928	4.399851311	3.313759355	4.93740032	4.196407785	4.463126612	3.861491176	4.359133899	4.244604071	4.031376503	3.76592312	4.194024765	3.93218896	4.849626402	4.492186915	4.406435497	4.575088078	3.878915396	4.937086008	3.696611803	3.931459196	4.442239659	4.128520119	4.027211162	4.218032259
VAMP5	6.447352774	9.404375984	6.388310684	6.272374614	8.06750339	6.118788175	7.236696794	6.266261076	7.430398778	10.44867134	10.92471705	8.033000133	6.910899935	8.153117274	7.993563837	8.044072648	8.269206326	7.698254098	7.144731011	7.380849841	7.148503804	8.60173818	8.069300165	7.114481074	8.475134345	6.407060578	9.774330962	7.105553608	8.046692151	8.338032304	8.416542763	8.523544586	8.269364308	10.34636554	7.768923387	7.709731786	7.214860595	8.075204949	7.527370386	7.309894894	7.025680268	6.626999159	8.097315207	8.251310358	9.337714392	7.176090677	8.62867092	8.537021564	5.821959499
TSPAN33	5.572124722	6.25105252	5.76716095	4.392131728	6.870185338	4.587006958	6.618386037	5.791519007	7.485078718	7.201118368	6.356865876	6.022000947	4.582149011	5.441887698	6.808437792	6.484001411	6.224658234	5.181937182	6.54363614	5.577643861	4.666779548	6.390357992	6.170383076	5.551009454	6.281311418	7.178174266	6.156187158	6.419487604	5.604491394	5.739495737	6.275408464	5.223654448	6.649061782	6.935112413	4.883871238	6.697384869	7.420276448	6.233072028	4.189393198	6.071912667	5.769814426	7.564977801	5.911241551	5.288652632	6.640700168	6.549050094	6.637684649	7.281460035	6.025752984
TAPBPL	4.46908524	6.80739305	5.101669332	4.831007594	6.971624399	6.79848467	5.864461437	5.769401164	6.119203281	7.348802601	5.380358545	7.568564546	7.795330434	7.064338566	5.964926064	5.663026	5.447317838	7.079363373	5.857319812	6.168824701	5.471161672	7.567923502	6.27616482	6.115506966	5.816322499	7.351052804	7.447231368	7.2611969	6.289505017	5.504555213	6.970863752	5.588404459	6.235783047	6.977720466	5.67042742	5.222890377	5.795239216	6.889064382	6.306612947	6.203717568	6.154175855	5.736298844	6.723318816	6.418040962	5.961156563	6.716477043	4.999182135	5.753429801	5.459044357
KRTAP9-4	2.252627325	2.252627325	2.252627325	2.252627325	2.252627325	2.252627325	2.252627325	2.252627325	2.252627325	2.252627325	2.252627325	2.252627325	2.252627325	2.252627325	2.252627325	2.252627325	2.252627325	2.252627325	2.252627325	2.252627325	2.252627325	2.252627325	2.252627325	2.252627325	2.252627325	2.252627325	2.252627325	2.252627325	2.329449149	2.252627325	2.252627325	2.252627325	2.252627325	2.252627325	2.252627325	2.512314058	2.252627325	2.252627325	2.252627325	2.252627325	2.252627325	2.252627325	2.252627325	2.252627325	2.252627325	2.252627325	2.252627325	2.252627325	2.252627325
CBX4	6.077772432	6.603911358	6.768646892	6.451857647	6.670883841	6.574679164	5.974443615	6.433605035	6.092045181	6.270655145	6.562036556	6.589927553	6.762719925	7.336776934	7.095780952	7.119835726	6.770337622	6.36278006	6.03623124	6.92769532	6.414243253	7.136870396	7.822698297	6.345113121	7.376705935	6.489745989	6.766936428	6.475282217	7.339992432	6.395363154	6.915705742	7.081464661	7.290496189	6.268914966	5.553657107	6.714009054	6.186415632	6.977723298	7.246726983	6.241026184	7.357187408	5.962247457	6.725874792	5.910072569	6.840567317	6.656400563	5.844229941	6.943513668	6.559509572
NAP1L1	7.207361497	7.719232103	7.238893748	7.589672751	6.686202255	7.445084446	6.21081076	7.048446117	8.259537384	7.617158459	6.449091773	7.487510267	7.941087202	7.328147946	6.754986443	6.729865256	7.208678469	7.716772487	5.754239612	6.771226459	8.471057918	7.690441333	7.348906823	7.296853469	6.789609431	7.641570511	7.374795013	7.370701855	6.313440584	7.234067411	7.242931696	6.933283298	7.512772602	7.762019262	7.07627607	8.563581985	9.113406708	6.222225413	7.102210124	7.051774769	6.831664733	6.761028799	7.049167121	6.980794247	6.655150702	7.147840144	6.33264372	6.488702859	6.876475024
CKM	2.660890733	2.9319562	3.589483043	2.472268751	4.286020689	4.562286081	3.368050579	3.226345281	3.012601462	3.088094956	2.212075844	3.089597471	3.676107233	3.686350049	2.810868875	2.860761464	3.26446477	3.229686834	2.761202409	3.013430561	2.337418058	3.652089209	2.571275895	3.0612344	2.342710816	2.258964731	2.354833594	2.299184082	2.256545412	4.034545653	2.210164006	2.601646145	2.673765104	3.115874141	3.168497865	5.032823123	3.123793227	2.233036788	4.74089274	3.420568146	3.649379528	3.49130165	2.564045094	2.572537087	3.205177843	2.799084662	2.520435647	3.22380633	3.027695736
MCPH1	4.018820071	4.3387691	4.036002475	4.742599241	3.994034565	5.23473623	3.405280469	3.793309412	5.434436512	4.164883042	3.82674072	4.239373717	3.63185943	4.132304814	5.237894757	3.969815073	3.653992649	3.916057582	3.561819252	4.650465279	4.857841188	4.189687485	4.06930011	4.627049412	4.506872127	5.836692408	4.318383747	4.637250729	4.104865467	4.091619808	4.355612865	4.254461794	4.873888133	4.162166515	4.063398377	4.719338525	5.720717243	4.586259729	4.546191389	3.727263986	3.676650687	3.887296625	4.156484835	3.865075835	4.056859291	4.131097281	3.756366638	3.902457571	4.203410576
WNK3	2.353071406	2.481749679	3.634436803	3.060818725	2.37459059	2.265067504	2.297484877	2.366547476	3.495219412	2.277572325	2.612538419	2.711260805	2.428983901	3.789459758	2.348027014	2.585620368	2.884685077	3.069791937	2.667127894	2.338728156	2.410185115	2.588026727	3.747599293	2.452414475	2.333141301	2.75659846	2.345256347	3.582070642	4.007645581	2.39169441	2.408117906	2.432598668	4.390489278	3.059631607	2.315002655	2.747052622	2.808399069	2.673993555	2.310180725	2.9870973	2.360482532	2.540077704	3.838641521	2.694931039	2.391578017	2.317838051	2.448185455	4.145042224	2.929351361
UNC45B	2.178905046	2.216079909	2.181249223	2.169071699	2.169071699	2.169071699	2.180835832	2.188258122	2.399824995	2.252155397	2.182350998	2.190312855	2.390611792	2.169071699	2.193457557	2.169071699	2.169071699	2.228520173	2.34188953	2.195231855	2.284123161	2.372720581	2.221042607	2.18372699	2.197003891	2.375718489	2.184002025	2.27552416	2.299392629	2.221845702	2.219971091	2.233704102	2.248353406	2.235957726	2.183176756	2.217557157	2.207183293	2.255163392	2.184826803	2.273462774	2.344832134	2.294321423	2.274107286	2.213928377	2.204747027	2.181662491	2.169071699	2.255685858	2.245067458
FAM111B	4.498420117	6.125200287	5.383396214	5.770588547	3.648102475	6.562908897	2.875494897	5.343796619	5.057654167	3.885945761	2.870636421	4.271221157	6.943849276	5.549267345	4.163481886	4.146164362	4.025214	6.436944348	5.323364993	5.963207467	6.625307214	5.506280482	6.057947706	5.376241429	3.992100718	8.668248072	4.078518854	5.246882408	4.020905268	5.881896176	4.678743644	4.665332904	5.712683457	5.45895003	4.275828381	4.380147098	6.387399764	2.805953208	5.514543369	3.373496574	5.86524168	5.438190507	4.290128714	3.621398405	4.246135593	4.895770394	5.486322719	6.318181917	6.12275896
F5	2.219167527	3.437559345	2.42313855	3.710066544	2.53461243	2.345833927	5.703051349	2.325296492	7.283858609	3.509982151	5.671396795	2.618912673	6.415830503	5.675380106	5.117672186	5.961638299	5.985390765	2.839096268	5.099940778	2.331908741	2.498920971	3.443731953	4.078068595	3.822863109	4.881845416	5.704890408	3.036536672	4.442465264	2.37066137	4.413041418	4.093783577	2.494950254	2.787228635	2.997003834	2.298384525	4.2804955	2.775878542	2.704730969	2.506623837	4.805291167	2.279845087	4.357960084	9.089042521	2.301942231	3.252143477	4.90874832	3.259718572	3.048741717	3.28654913
DBI	8.748808297	9.462606236	10.77973027	9.183147585	10.51875563	9.30497805	10.03497036	10.84765414	9.969077772	9.169204861	10.81937042	9.903405313	9.568830534	9.316986416	8.402904377	8.895367011	11.16239542	8.38340014	10.144309	9.27875275	8.139861201	8.266755544	10.13438358	9.027797659	10.83955188	9.528849632	8.90103644	9.874539711	8.973158243	9.612235211	10.29410575	8.810842582	9.489420898	9.03808339	9.143113351	9.572619934	9.486825014	9.858384471	9.295232653	9.227028422	11.36032371	9.727456619	9.940642903	8.755862351	8.92663903	9.725598767	10.26491503	10.05323531	10.66695567
[truncated: 14,003 more rows]
[truncated: 545 more columns]
