# Supplementary material for: Integrated analysis of bulk and single‐cell RNA‐seq data reveals cell differentiation‐related subtypes and a scoring system in bladder cancer
Source: J Cell Mol Med. 2024 Oct 14;28(19):e70111. doi: 10.1111/jcmm.70111 (PMC11481023; doi:10.1111/jcmm.70111)
Supplement: Supplementary file 5 — Table S2. [file JCMM-28-e70111-s006.txt]

Table S2	The sequences of siRNA and ANXA5 are presented
ANXA5
Forward Primer:	5¡¯-GTGGCTCTGATGAAACCCTCTC-3¡¯
Reverse Primer:	5¡¯-GGCTCTCAGTTCTTCAGGTGTC-3¡¯
siRNA_id	SS Sequence	AS Sequence
#S1	GCUGUAGUACUAAAGUGUA	UACACUUUAGUACUACAGC
#S2	GAAAGGUGUUUGACAAGUA	UACUUGUCAAACACCUUUC
