# Supplementary material for: Integrated analysis of bulk and single‐cell RNA‐seq data reveals cell differentiation‐related subtypes and a scoring system in bladder cancer
Source: J Cell Mol Med. 2024 Oct 14;28(19):e70111. doi: 10.1111/jcmm.70111 (PMC11481023; doi:10.1111/jcmm.70111)
Supplement: Supplementary file 6 — Table S3. [file JCMM-28-e70111-s003.txt]

Table S3	Differentially Expressed Genes potentially related to cellular differentiation
GSE190888-DEGs	GSE135337-DEGs	GSE190888 AND GSE135337-DEGs
TRBC2	CDKN2A	RPL12
S100A2	SYT8	BTBD16
COL17A1	PTN	RPLP1
ITGA2	AC098973.2	RPL37
ABCA10	TNNI2	IGF2
RPL3	LY6D	S100A10
RPL12	KRT80	CCND1
KRT17	TFF2	B2M
RPS2	EIF1	HINT1
RPL7	SMAGP	CXADR
RPL13	FTL	CST1
RPLP0	DUSP2	CD24
RPL27A	SCNN1B	TXN
EEF1A1	BTG2	SFN
NT5E	UPK3B	KRT19
AQP3	TBX2	DSG2
RPL37A	MT-ND5	MT-ND3
RPS18	IFI27	TPT1
RPL13A	TMSB10	SLC38A2
BTBD16	IGF2	VIM
RPS3	RPL36A	RPSA
RPLP1	PHLDA2	AKR1C3
RPL31	HSPB1	CTSH
RPL7A	KRT13	BPGM
MIR205HG	TCN1	RPL36
RPS12	IER3	CD9
RPL5	H3F3B	HLA-DRA
RPL32	NCKAP1	LIMA1
RPL37	NBL1	SLC38A1
BLCAP	CANX	RPL39
RACK1	TBL1XR1	HLA-DRB1
RPS8	DNAJB1	GADD45A
ANXA10	FAM120A	SRI
RPS6	DSP	GSTP1
RPL11	RPLP1	ID1
PDLIM1	DSG2	RPL35
CAPNS2	AGRN	SRGN
ANXA8	PPP1R15A	MDM2
RPS4X	TRPM4	CD74
RPS27A	NRIP1	HLA-DPA1
RPS24	S100A6	CAMK2N1
IGF2	PPP1CB	ERRFI1
S100A10	UPK1A	HLA-DPB1
RPL14	STT3B	LYPLA1
KRT7	HSPA8	RPL38
RPL9	JUNB	TOB1
SERPINB5	NFKBIA	MYC
PERP	ID3	ADGRF1
AL450405.1	LST1	HLA-DQA1
RPS14	ERV3-1	RPL23A
RPS5	AKR1C3	CST3
RPL23	INSIG1	FGL2
RPL8	CDKN1A	TYROBP
KRT18	GJB6	GADD45B
RPL15	MRPS21	FCER1G
CCND1	GLRX	ADM
RPS19	C19orf33	RGS1
B2M	ZFP36	S100A4
BTF3	RPL39	IFITM2
RPL19	TOP2B	HLA-DQB1
ANKRD50	YWHAZ	LGALS1
RPL6	UHMK1	FTL
HINT1	CRIM1	LAPTM5
CXADR	IFITM3	LST1
RPL10	RERE	RGS2
CST1	MT-ND4L	C1QA
CCND2	PRPF4B	C1QB
CD24	PLXNB2	C1QC
RPL34	EVPL	CCL4
RPL21	ID1	HERPUD1
SERINC2	USP31	TCN1
FAM210B	SAT1	MAFB
TXN	PSORS1C2	HLA-C
RPS21	RCC2	LGALS3
SFN	ADAM10	ANXA5
BCAM	RPL23A	MGP
TSPAN1	RPL36	FCGRT
RPL35A	HP1BP3	IGFBP5
RHOXF1-AS1	EIF5A	TM4SF1
RPL18A	CCND1	IDH1
RPS16	SPTSSB	COL5A2
TNFRSF21	RCN1	BTG1
KRT19	SEC22B	IFI27
ITGA6	SP1	RRBP1
GSTO1	CTNND1	APOE
TNS4	C4orf48	APOC1
KCNJ15	BHMT	YWHAH
RPS20	IER2	HMGCS2
RPL4	DDX17	S100A9
MPZL2	PADI3	CLDN4
LDHB	YAP1	S100A6
FRMD6	LPP	ELF3
DSG2	FTH1	FABP5
DSC3	CDH1	CDH1
IGFBP6	NPC2	KLF5
MT-ND3	PRKDC	CYP3A5
SLC25A6	CDC42	SOX4
TPT1	TSC22D1	TBX3
RPL29	SNRNP200	SDC1
SLC38A2	STK24	APOL1
MMP1	AHNAK	LYPD3
RASSF6	HNRNPH1	PMAIP1
AGR2	ACTR2	ARL6IP1
DHRS3	ATP5I	LY6D
CD44	CRH	TSPAN6
RPS7	CLIC3	KRT13
RPLP2	6-Mar	CYSTM1
C16orf74	RRBP1	HES1
VIM	TPT1	PHLDA2
POLR2J3	RALBP1	DDIT3
RPSA	MID1	GDF15
AKR1C3	RNF39	ARHGDIB
AMIGO2	GNB1	CALD1
ITGA3	BMP2	IFITM3
RPL10A	MIR4458HG	NPC2
S100A11	UPK2	PSCA
ZFAS1	GDF15	C10orf99
EPHB6	ZFAND2A	BCAS1
FLRT3	GRHL3	UPK2
ITGB4	ERBB3	TMEM54
FERMT1	EIF5B	TESC
RPS28	QSOX1	UPK3B
IGFBP2	C10orf99	MT-ND1
CTSH	SLC38A1	HSPB1
BPGM	ZC3H12A	TRIM31
HMGA1	SRI	BAMBI
ANXA2	MT-ND4	SNX31
DAAM1	TFF3	UPK1B
RPL36	TNRC6B	EGLN3
CST4	G3BP1	MAL2
MT-ND2	PGD	CDKN1A
TMPRSS4	RPL37	PTGR1
SLC14A1	NUP107	CTTN
SEMA3C	COL5A2	SLPI
TP63	HERPUD1	RND3
RPL24	NEAT1	SERTAD1
CD9	AREG	NFKBIA
RPS9	RPL35	LY6E
OCIAD2	SNHG9	ID2
NDUFS5	SERTAD1	PPP1R15A
HLA-DRA	UBC	YWHAZ
NDFIP2	LEAP2	IER2
LINC00958	FABP5	FOSB
RPL18	CXADR	BRD2
GATA3	SON	ID3
LIMA1	KRT5	TPI1
TRIM29	TTC14	BTG2
ANXA8L1	IFI6	DNAJA1
RPS29	DHX15	SERPINE1
RPS25	CRTAC1	CALM2
TM7SF3	XPO1	TMSB10
RPS15	KRT19	IGFBP7
AC245041.2	TESC	HSP90B1
TNFRSF12A	B2M	STOM
PKM	GPX1	AHNAK
SLC38A1	FAM162A	PLIN2
ZG16B	YWHAE	MT2A
RPL39	ALDOA	HMGB2
HLA-DRB1	SQSTM1	GRN
CROT	FNDC3B	TIMP3
GADD45A	DYNC1I2	SAT1
SRI	UPK1B	CEBPD
MYL12B	GOLPH3	GLRX
APOBEC3C	GAPDH	NEAT1
GAS5	GCLC	MALAT1
TMEM47	SNHG25	PFN1
LAMB3	SOD2	OLFM4
ARPC2	CTBP1	INTS6
GSTP1	EIF4G1	DSP
PRDX5	SDC1	SCN11A
PPFIBP2	PTPRF	PTPRF
SELENOW	CYSTM1	DDX17
ACTG1	NBEAL1	PADI3
ADGRG1	GSTP1	MAST4
ID1	LINC00969	PRRC2C
EEF1B2	MYCL	HSP90AA1
RPS15A	LY6E	SPTSSB
RPL26	CTSH	PSAP
S100A16	RBM47	GPX1
RPL35	PLIN2	SFPQ
SLITRK6	SET	IFRD1
TINAGL1	PTBP3	ANKRD37
SRGN	DBI	RHOA
MDM2	HSD17B11	CAST
CD74	CLTC	MSI2
A2M	ITM2C	AKR1B1
LAD1	TIMP3	HNRNPH1
PPARG	RAB34	THUMPD3-AS1
HLA-DPA1	UPF2	HEXIM1
RPS23	PLAU	ID4
CD59	C6orf62	LIPH
S100P	HSPA1B	MYLIP
CAMK2N1	BHLHE40	ERBB3
PRXL2A	SPATS2L	FKBP1A
TXNDC17	TMBIM6	LAPTM4A
SMAD3	RPL12	DNAJA4
PLEK2	CMTM6	NBEAL1
ZNF432	ERBB2	LDHA
ERRFI1	TPI1	FNBP1L
FAM3C	MAST4	ACTR2
EHF	DDIT4	SLC20A1
HLA-DPB1	SEPP1	RERE
HNRNPA1	MAFF	RAN
RPL28	SLC38A2	CANX
LYPLA1	PLK3	SLC25A5
TUSC3	AKR1B10	LCN2
RPL38	CAST	PLXNB2
PHLDA1	ORAOV1	FUS
RPL41	SERINC5	HSPH1
ZNF486	UPK3A	GALNT3
NMRK1	BST2	ANAPC11
UQCRH	MUC1	TOP2B
TOB1	FNBP1L	PRPF4B
SLC39A6	BTG1	TUBB
TSPO	CAND1	N4BP2L2
MYC	RBBP4	VMP1
NSG1	CELF1
IP6K2	HSP90AA1
PPIA	CST3
SPINK1	CTNNB1
ATF3	SRSF1
RPS4Y1	NAP1L1
ADGRF1	TARDBP
HLA-DMA	NCL
HLA-DQA1	SCGB3A1
KIZ	THOC2
HAS3	TMED2
RPL23A	CCDC14
PHPT1	GALNT1
SAMHD1	IDI1
CA12	TCEA1
EIF3D	CTTN
CST3	SCAF11
TMBIM1	SNX31
FGL2	ADGRF1
TYROBP	GALNT3
CLCA4	SCN11A
GADD45B	FOSB
HLA-DMB	EIF4B
AIF1	LYPLA1
FCER1G	FUS
MS4A6A	GSTM1
PTPRC	SULT1E1
TP53TG1	THUMPD3-AS1
CYBB	DUSP1
TMEM176B	SFPQ
CTSS	BAG3
HLA-B	AKR1B1
ADM	CSNK1A1
RGS1	MCCC2
S100A4	ASPH
GPR183	P4HB
IGSF6	IGFBP7
IFITM2	PRRC2C
MEF2C	NDUFA4L2
KCTD12	TMEM97
LCP1	SLC26A2
HLA-DQB1	ISG15
LGALS1	PA2G4
MNDA	MDM2
SH3KBP1	CDC42EP4
ZEB2	LDHA
EVI2B	HNRNPAB
PMP22	IFITM2
MBNL1	ADAR
FCGR2A	RPN1
FTL	MT-ND3
TMSB4X	TXN
CD53	FGL2
FYB1	ASCC2
CXCR4	RAD23B
CTSC	ARF3
MS4A7	HNMT
RNASE6	TFF1
MSN	CXCL8
LAPTM5	RPL38
CSF1R	ANXA5
ITGB2	TSPAN6
TCF4	GSTM3
LYZ	CAMK2N1
HLA-E	HSP90B1
PECAM1	UBB
P2RY13	SPCS2
DPYSL2	MAL2
ALOX5AP	CD74
PLEK	MACROD2
SERF2	GJB2
LST1	HLA-DPA1
MRC1	HADHA
C1orf162	HNRNPR
FKBP5	GTF3A
RGS2	CD9
TGFBI	KPNB1
CCL3L3	LGALS3
CPVL	PMAIP1
C1QA	CITED4
C1QB	FOSL1
HCLS1	BLVRB
C1QC	TBX3
JAML	NCOA7
MPEG1	SERPINE1
CD86	BTBD16
CD14	SLC6A8
PLBD1	SYF2
SAMSN1	CAPN1
ASAH1	OS9
CCL4L2	SLC20A1
CD163	SPINT1
CCL4	STOM
SPARCL1	NMD3
TIMP2	TRAF4
MARCHF1	PTGR1
RGS10	CD24
OGFRL1	DDX18
LY86	AKR1C1
LCP2	EEF2
CLEC2B	MAP2K3
SLC8A1	GADD45A
LPAR6	CHMP1B
TMEM176A	DAZAP2
GIMAP4	EIF1AX
WIPF1	SREK1IP1
CD93	PCBP2
GNB4	ALDOC
EMP3	CDC42SE1
CLEC7A	RAB32
GPR34	IL1A
ATP2B1	ACOX1
HERPUD1	GLO1
PHACTR1	MRPL18
ALDH2	EPSTI1
APBB1IP	N4BP2L2
GLIPR1	SRSF11
TCN1	CLU
ARHGAP18	BCAS1
FCGR2C	HDGF
C3AR1	PET100
MAFB	BTF3L4
CD84	ARHGDIB
PDE4B	FCGRT
ENTPD1	CALM2
C3	ERO1A
ITGA4	SRSF10
RNASE1	RAB21
DOCK10	EGR1
TBXAS1	PLTP
RCSD1	LIPH
HLA-C	C10orf10
GIMAP7	PSCA
SDCBP	FOS
GPRIN3	ARL6IP1
PLXNC1	CEBPB
MSR1	ID2
FPR1	CCT2
CLEC10A	CTSD
SERPINA1	SPRR1B
MGAT4A	HIST1H1C
VSIG4	IDH1
DAB2	MSI2
IQGAP2	PNCK
CD4	SERTAD3
SGK1	DUSP5
IL1B	LIMA1
LGALS3	TRIM31
AP1S2	CCT3
LY96	CMPK1
DOCK2	AURKAIP1
OLFML3	UBXN4
CSF2RA	ERRFI1
OTULINL	CYP4F8
IFNGR1	RNF213
NR4A2	TMEM19
ARRB2	GATA2
STAB1	SFN
NCF4	APOL2
ANXA5	CA2
NCKAP1L	VMP1
C1orf54	CST1
MS4A4A	S100A9
CD302	RND3
NRP1	SNHG18
MAN1A1	LAPTM4A
HCK	SPRR3
F13A1	BPGM
MGP	C1orf56
EPB41L3	PDIA4
FCER1A	HES1
CD52	ADM
ADAP2	ANKRD37
PDK4	HILPDA
GPNMB	SLC35E3
CPED1	JUN
IL6ST	RGS16
SPI1	ARL4D
SLA	CST6
CYBRD1	APOL1
LIPA	CKS2
TFEC	DNAJB4
HLA-DQA2	NUCKS1
C5AR1	TOP2A
ENPP2	MT2A
DEGS1	HSPA6
SPARC	GADD45B
NCF2	IFI44L
COL3A1	S100A10
RASSF4	LYPD3
OLR1	HLA-DPB1
TSC22D3	G0S2
PHACTR2	CXCL1
GNG11	MT1X
LAIR1	FXYD4
ADA2	SPP1
CARD16	S100A14
COL1A2	LCN2
SMAP2	CCL20
LGMN	SERPINH1
LILRB4	VIM
CYTIP	RGS1
SLFN11	PLAUR
TNFSF13B	APOC1
CLIC4	MMP7
GAPT	CCL3
ACTB	TK1
C1R	HINT1
ALCAM	TYMS
HLA-DRB6	KIAA0101
TREM2	CHCHD2
ITPR2	BIRC5
ENG	UBE2C
FCGR2B	ZWINT
FPR3	CENPM
C1S	CENPW
TAGAP	DTYMK
RASSF2	TMEM106C
AKAP13	CDKN3
PRDM1	NUSAP1
DCN	TUBA1B
RAB31	RRM2
PTGER4	RPA3
FBN1	CDK1
ZEB1	GGCT
HGF	ANAPC11
COL14A1	IDH2
CD36	CKS1B
CX3CR1	GABRP
FCGRT	TUBG1
BCL2A1	STRA13
NLRP3	UBE2T
AOAH	RANBP1
COL1A1	LSM5
RGS18	PTTG1
ACTR3	H2AFZ
COL6A3	LSM3
FILIP1L	SNRPB
COL15A1	LSM4
FOLR2	PCNA
COL5A1	HMGN2
SEC14L1	DUT
IGFBP5	TMEM54
COL4A1	ARPC1B
LUM	STMN1
STK17B	H2AFV
FOXN2	SLC25A5
TM4SF1	AGR3
HACD4	C17orf89
TXNIP	TGM2
PKIB	RAN
HTRA1	RARRES3
IDH1	PLA2G16
CXCL16	KRT23
COL5A2	HMGB2
FRMD4B	DEK
HMOX1	HMGB1
ITM2A	TUBB
GJA1	RARRES1
CXCL12	SIVA1
ARL4C	LSM2
PDGFRA	CEACAM6
DOCK8	PDZK1IP1
FN1	WFDC2
EDNRB	MGP
CTSK	SLPI
GPCPD1	OLFM4
VCAM1	CXCL17
MFAP4	ASS1
NAPSB	TM4SF1
POSTN	HIST1H4C
NFIB	CRABP2
GPX3	C15orf48
MAP1B	DEFB1
NNMT	MAFB
LAMA2	HSPA1A
BTG1	CITED2
IFI27	DNAJA1
STAG2	RHOB
CPM	KLF4
GSN	HSPH1
TNFAIP3	HLA-DRA
FCGR3A	DDIT3
RNF130	MALAT1
RRBP1	ELF3
MAP3K8	RPSA
LYN	KLF6
SELENOM	PFN1
ITIH5	FKBP1A
FNBP1	HLA-C
NR2F1	TOB1
CAVIN2	BRD2
CFD	CLDN4
APOE	ATP5B
MEF2A	MT-ND1
SYTL2	HEXIM1
APOC1	RHOA
CRISPLD2	TRIB1
COL6A2	LMNA
RARRES2	GRN
ARPC5	KLF5
FBLN1	EGLN3
YWHAH	DEDD2
RB1	PSAP
QKI	CEBPD
RAP1A	YWHAH
ACP5	MCL1
HMGCS2	EFNA1
CD99	WSB1
SKAP2	TPM1
RTN3	IFRD1
NUPR1	ID4
MFSD1	INTS6
MACF1	HLA-DRB5
TLR2	IER5
APCDD1	ANGPTL4
HMGN3	RP1-313I6.12
RNASET2	TYMP
PRCP	SRGN
S100A9	HLA-DRB1
TPP1	SPOCD1
KRT8	HLA-DQA1
GPX2	JMJD6
CLDN4	MYLIP
FAM3B	BAIAP2
AKR1C2	CYP3A5
S100A6	SOX4
ELF3	DNAJA4
FABP5	CLK1
TACSTD2	BAMBI
EPCAM	MYC
DHRS2	LAPTM5
CDH1	C1QC
RNF128	IGFBP5
EMP2	HLA-DQB1
HPGD	CALD1
CLDN7	C1QA
CSTB	C1QB
KLF5	TYROBP
CYP3A5	LCN15
SDC4	FCER1G
CAPS	MYL9
SOX4	CCL4
MGST1	APOE
MAOA	RGCC
ATP8B1	LGALS1
PPDPF	HMGCS2
SDCBP2	RGS2
CYB5A	CXCL2
TBX3	S100A4
SDC1
APOL1
SH2D4A
PLPP2
SNCG
LYPD3
MDK
SMIM22
VSIG2
PMAIP1
H2BC5
EZR
RAB25
ARL6IP1
FDFT1
LY6D
TSPAN6
KRT13
SLC2A1
CD2AP
PLA2G2A
CYSTM1
H2AJ
RIOK3
HES1
PHLDA2
MGST2
DDIT3
GDF15
FOXQ1
ARHGDIB
CCDC88A
PLXDC2
CALD1
IFITM3
NPC2
CAV1
COTL1
AXL
CAVIN1
PPT1
SERPING1
PSCA
C10orf99
BCAS1
PHGR1
CYP4B1
UPK2
UCA1
AL158206.1
NECTIN4
SMIM5
TMEM54
TESC
MT-CYB
ACER2
UPK3B
FABP6
SLC44A4
PLA2G2F
MT-ND1
HSPB1
AC010329.1
FER1L4
ST3GAL4
LRATD1
TRIM31
BAMBI
SNX31
COMT
UPK1B
ABHD11
EGLN3
MAL2
AL035661.1
FOXC1
TSTD1
CDKN1A
HSD17B2
PTGR1
BHLHE41
PLA2G10
PCBD1
SCCPDH
CTTN
TUBB4B
GPR160
AC127526.5
MSX2
GGT6
SSH3
TMEM45B
TRAK1
AIG1
SLPI
RND3
PLEKHN1
SERTAD1
MAPK13
DUSP4
CAB39L
ZNF626
DENND2D
HEBP2
AP003498.3
MBOAT7
INPP4B
EPB41L1
RAB11A
IGFBP3
PABPC1
CD46
ATP6V1G1
PLK2
RAB11FIP1
ALAS1
LGALS3BP
NFKBIA
OAS1
EIF6
GLTP
TMEM159
RASD1
LY6E
ID2
PPP1R15A
GNL3
MIEN1
SRSF5
YWHAZ
IER2
FOSB
MRPL27
YPEL5
C9orf16
ECHS1
BRD2
PEBP1
ID3
TPI1
DECR1
ABRACL
COX7C
BTG2
DNAJA1
SERPINE1
HSPA5
ANXA1
VCAN
CALM2
TMSB10
IGFBP7
SERPINF1
FLNA
CMTM3
HSP90B1
MMP2
STOM
PALM2AKAP2
MGLL
CORO1C
TLN1
CYSLTR1
GYPC
FSTL1
ACTN1
LAMA4
CAV2
TXNRD1
MYO5A
WAS
NR3C1
LIMS1
PTPRE
ATM
ASAP1
ARHGAP15
SHTN1
KLF9
HLA-DOA
AHNAK
FXYD5
PDPN
NID1
SLC40A1
AL499604.2
SESN3
HCST
EPB41L2
IL33
ADORA3
PLIN2
ADAMTS1
ATP1B3
MYLK
SNAI2
ITGA1
PLA2G7
CD1C
IQGAP1
COL6A1
ZNF331
CCL2
GNAI2
MAF
JMJD1C
ACSL4
TPM2
CELF2
IL18
IFI16
PLAC8
CH25H
MT2A
TGFBR2
BACH1
SPRY1
HMGB2
UTRN
GRN
TIMP3
PAM
CTNNAL1
LAMB1
HIF1A
PTAFR
ZFP36L2
RDX
SAT1
REV3L
NAMPT
CEBPD
PLAT
DNMT1
GLRX
LPCAT2
CTSB
ZNF106
ANKRD20A11P
NEAT1
MALAT1
PFN1
SNHG14
TTLL7
AC019117.2
OLFM4
MAPK10
FSIP2
INTS6
CMYA5
SHROOM1
MECOM
PLCE1
PTPRQ
GOLGB1
KCNQ1OT1
SYNE2
DST
DSP
PTPN13
SCN11A
PATJ
AKAP9
RASEF
COBLL1
MYO6
CCSER1
SRGAP3
NAALADL2
MLPH
HECTD2
PTPRF
RPS27
CP
DDX17
PADI3
RPS13
KIAA1217
POLG2
PPP1R9A
RPL13P5
ARFGEF3
LINC00511
IKZF2
MAST4
KTN1
ZNF440
PRRC2C
ATP6V0E1
MIR29B2CHG
HSP90AA1
SPTSSB
ZNF292
MYOF
PSAP
ARID1B
MRNIP
RPS3A
GPX1
CFL1
ARPC3
GMFG
ARFGEF1
CEP290
SFPQ
ANK3
IFRD1
NRXN3
ANKRD37
MYL12A
ZMYND8
BAZ2B
ITM2B
PSMA7
ARHGAP32
FAT1
RHOA
AC008870.1
GOLGA4
BRAF
VPS13A
LIMCH1
CAST
NBEA
MSI2
ARL6IP5
AKR1B1
GPRC5A
ABHD5
ZNF91
HNRNPH1
TIMP1
PLEKHA5
LRBA
SMC5
OAZ1
RALGAPA2
KDM5B
NUFIP2
THUMPD3-AS1
UBA52
TNFAIP2
TCERG1
NKTR
DENND2C
HEXIM1
CHD3
KRT15
POLR2A
ODF2L
ZNF737
SEC61B
ARGLU1
DGKH
PSD3
CRYBG1
POF1B
ESRP1
TRAM1
PAXBP1
AC027290.3
EPHA2
ID4
FAU
PTK2
LITAF
LIPH
TC2N
FTX
MYLIP
NEDD4L
ERBB3
FOXA1
PFDN5
PBX1
DAD1
PSME4
EID1
PIK3R3
ANKRD11
SAMD12
PDE4D
BRK1
ARAP2
PHLDB2
TAGLN2
SSR4
GRHL2
FKBP1A
CHD7
PDIA3
CAPZB
CSKMT
SYTL1
CLIP1
LAPTM4A
ATP6AP2
CD63
DNAJA4
SUB1
ENO1
RBM25
NBEAL1
LDHA
UBE2Q2P2
TACC2
NDUFA4
BPTF
ICA1
MYL6
AC020916.1
MAP7
CLCA2
PBRM1
OSTC
SMG1
POMP
PPP1R13B
ATP5MC2
SLTM
SLC5A3
CHD6
FNBP1L
PHIP
RNPC3
RABGAP1L
MCCC1
MORF4L1
THRB
RELCH
SH3BGRL
CDK13
ACTR2
RBBP6
AL021155.5
SLC20A1
PPP1R12B
TRIM2
SH3BGRL3
ABO
EXOC4
SPCS3
BDP1
ASH1L
ZNF638
RERE
CFAP44
MCTP2
RAN
ZDHHC21
PNISR
AAK1
ATF7IP2
MTCL1
CANX
ABCC5
PSME1
CYBA
SRRM2
FABP4
SLK
PARD3
ATP6V1F
USP47
KAT6B
NSUN6
PCCA
NUCB2
FRYL
OFD1
KANSL1
CTSZ
JUP
SNX3
SLC25A5
LCN2
GK5
BRWD1
AHI1
ZFC3H1
PLXNB2
MIDN
FUS
CHD9
MGST3
ATP6V0B
ANKRD20A5P
SECISBP2
NFAT5
GOLGA8A
KANK1
LUC7L3
AP002026.1
ZBTB10
MIPOL1
ATP1B1
YTHDC1
ATRX
PRNP
PCM1
CEMIP2
KIAA1109
ITGB6
MYSM1
GCC2
HSPH1
ITGB1
ACADVL
USP40
SSR1
ZNF326
CDC42BPB
CDC42BPA
TULP4
ARFGEF2
ZMYM2
MDM4
DLG1
LCOR
RPS27L
AC025423.1
TMC7
PHYKPL
CDKN2B
PHF14
RNF19A
GSDMB
TPR
GALNT3
ARL14
HOOK2
PRDM2
PNN
USP34
ENOSF1
NSD3
ANAPC11
ARHGAP12
USP9Y
RHOG
CHD2
SPEN
RBM5
AC092279.1
DDR1
AP2S1
NFIA
RBM6
SERINC1
FOXP1
RABGAP1
ABCC3
PEA15
FARP2
OGA
PPP1R15B
ARHGEF12
BCL6
CALU
MINDY2
RSRP1
DYNC1H1
GRB2
IL13RA1
FLNB
PKN2
FAM214A
CCNL2
PDIA6
CCAR1
H2AZ1
TOP2B
PRPF4B
RSU1
DDX3X
ZKSCAN1
TUBB
DENND4C
RBBP8
ZNF721
FARP1
N4BP2L2
SCAPER
GRAMD2B
U2SURP
PPP1R10
CTSL
ARID4B
TRIM33
SREK1
TXLNGY
SPTAN1
LRMP
TLE4
SP140L
RCOR3
VMP1
GPRC5C
LINC01503
PTGES
AP1S1
RBM3
BCAP31
