# Supplementary material for: Integrated analysis of bulk and single‐cell RNA‐seq data reveals cell differentiation‐related subtypes and a scoring system in bladder cancer
Source: J Cell Mol Med. 2024 Oct 14;28(19):e70111. doi: 10.1111/jcmm.70111 (PMC11481023; doi:10.1111/jcmm.70111)
Supplement: Supplementary file 7 — Table S4. [file JCMM-28-e70111-s004.txt]

Table S4	Identification of Cell Differentiation-Related (CDR) subtypes
ID	CDR-subtypes
TCGA-DK-A2I6	A
TCGA-FD-A6TK	A
TCGA-UY-A78L	A
TCGA-4Z-AA84	A
TCGA-XF-A9SK	A
TCGA-YF-AA3M	B
TCGA-G2-A3IE	B
TCGA-ZF-A9RL	B
TCGA-HQ-A2OE	B
TCGA-DK-AA74	A
TCGA-H4-A2HO	B
TCGA-ZF-AA53	A
TCGA-HQ-A5ND	B
TCGA-FD-A6TC	B
TCGA-GV-A3JV	B
TCGA-XF-A8HH	B
TCGA-DK-A2I1	B
TCGA-ZF-AA5H	A
TCGA-E7-A7PW	B
TCGA-PQ-A6FI	A
TCGA-C4-A0EZ	A
TCGA-FD-A62S	A
TCGA-FD-A5C0	B
TCGA-GU-A42R	B
TCGA-UY-A78M	B
TCGA-GV-A3QI	B
TCGA-FD-A5C1	A
TCGA-DK-AA6X	B
TCGA-CU-A3YL	B
TCGA-FD-A6TH	A
TCGA-BT-A20T	B
TCGA-FD-A6TG	B
TCGA-DK-A6B1	B
TCGA-ZF-AA58	A
TCGA-CF-A47T	B
TCGA-XF-AAMH	B
TCGA-BL-A3JM	A
TCGA-FD-A6TI	B
TCGA-FD-A3SN	B
TCGA-ZF-AA51	B
TCGA-GV-A40G	B
TCGA-DK-AA6U	B
TCGA-DK-A6B2	B
TCGA-CF-A47W	B
TCGA-FD-A43U	B
TCGA-FD-A3NA	B
TCGA-DK-A3IL	B
TCGA-XF-A8HC	B
TCGA-ZF-AA4T	B
TCGA-E7-A97P	A
TCGA-XF-AAMW	A
TCGA-E5-A4U1	B
TCGA-E7-A8O7	B
TCGA-CF-A3MF	B
TCGA-4Z-AA7M	B
TCGA-GC-A3OO	B
TCGA-K4-A4AC	A
TCGA-GU-A764	A
TCGA-G2-AA3B	B
TCGA-BT-A0YX	A
TCGA-DK-AA71	B
TCGA-DK-A2I2	A
TCGA-XF-AAN3	A
TCGA-ZF-AA5P	A
TCGA-BT-A20V	A
TCGA-CF-A7I0	B
TCGA-2F-A9KQ	B
TCGA-ZF-A9RE	B
TCGA-E7-A7XN	A
TCGA-G2-A2EC	B
TCGA-E7-A678	B
TCGA-G2-A2EF	A
TCGA-GD-A3OS	A
TCGA-DK-A3WW	A
TCGA-GD-A3OQ	B
TCGA-FD-A3SQ	B
TCGA-G2-A2EL	A
TCGA-XF-A9T8	A
TCGA-GD-A3OP	B
TCGA-XF-AAML	B
TCGA-4Z-AA82	A
TCGA-K4-A5RI	A
TCGA-XF-A9ST	A
TCGA-GV-A3QH	B
TCGA-4Z-AA81	B
TCGA-FD-A3B6	A
TCGA-DK-A1AC	A
TCGA-ZF-A9R4	B
TCGA-K4-AAQO	B
TCGA-FD-A6TB	A
TCGA-XF-AAMG	A
TCGA-CF-A1HR	B
TCGA-CF-A3MG	B
TCGA-LC-A66R	A
TCGA-GU-AATP	B
TCGA-2F-A9KW	A
TCGA-UY-A9PF	B
TCGA-FD-A43N	B
TCGA-GV-A3JW	B
TCGA-DK-A1A7	B
TCGA-E7-A7DV	A
TCGA-DK-A3IK	B
TCGA-C4-A0F0	A
TCGA-DK-A3X2	B
TCGA-E5-A2PC	B
TCGA-BT-A20Q	B
TCGA-DK-A3IM	A
TCGA-FD-A43P	B
TCGA-SY-A9G0	B
TCGA-XF-A9SU	B
TCGA-UY-A78O	B
TCGA-CF-A8HX	B
TCGA-FD-A3SL	B
TCGA-4Z-AA87	B
TCGA-DK-AA6S	A
TCGA-UY-A9PA	B
TCGA-FD-A3B5	A
TCGA-FD-A62O	B
TCGA-FD-A3SM	B
TCGA-GV-A3QF	B
TCGA-DK-A1AE	A
TCGA-4Z-AA7Y	B
TCGA-CU-A0YO	B
TCGA-FD-A3B3	A
TCGA-CF-A5U8	B
TCGA-GC-A3YS	A
TCGA-BT-A20W	B
TCGA-DK-AA6P	B
TCGA-ZF-A9RC	B
TCGA-FD-A5BV	B
TCGA-5N-A9KI	B
TCGA-FD-A43X	B
TCGA-C4-A0F6	B
TCGA-E7-A5KE	B
TCGA-XF-A9SL	B
TCGA-K4-A54R	B
TCGA-XF-AAN1	B
TCGA-FD-A3B8	A
TCGA-GC-A6I1	A
TCGA-BL-A13J	B
TCGA-DK-A1AA	B
TCGA-UY-A78N	B
TCGA-DK-A3IT	B
TCGA-ZF-AA4U	B
TCGA-UY-A8OC	A
TCGA-K4-A5RJ	A
TCGA-ZF-A9R0	B
TCGA-DK-A2I4	A
TCGA-FD-A6TE	B
TCGA-E7-A5KF	B
TCGA-GD-A2C5	B
TCGA-G2-A2EK	B
TCGA-DK-AA6R	A
TCGA-4Z-AA80	B
TCGA-UY-A78K	A
TCGA-XF-A9T0	B
TCGA-XF-A9T3	A
TCGA-FD-A3SP	A
TCGA-DK-AA6Q	A
TCGA-4Z-AA89	B
TCGA-K4-A6FZ	B
TCGA-FD-A6TF	A
TCGA-ZF-AA4W	A
TCGA-DK-AA6W	A
TCGA-2F-A9KP	B
TCGA-YF-AA3L	B
TCGA-K4-A6MB	B
TCGA-CU-A0YN	A
TCGA-KQ-A41N	B
TCGA-K4-A3WS	B
TCGA-BT-A0S7	A
TCGA-HQ-A2OF	B
TCGA-R3-A69X	B
TCGA-GU-A762	A
TCGA-GC-A3RD	B
TCGA-XF-A9SI	A
TCGA-FJ-A3Z7	A
TCGA-XF-A9T6	A
TCGA-FD-A3SR	B
TCGA-FJ-A3Z9	B
TCGA-BT-A3PK	A
TCGA-CF-A9FF	B
TCGA-DK-A6B0	B
TCGA-ZF-A9RN	A
TCGA-FD-A62P	B
TCGA-E7-A519	B
TCGA-BT-A20J	A
TCGA-GC-A3I6	A
TCGA-XF-A9SP	B
TCGA-S5-A6DX	B
TCGA-FD-A43S	B
TCGA-GC-A3BM	B
TCGA-4Z-AA7N	B
TCGA-4Z-AA83	B
TCGA-BT-A2LA	A
TCGA-GV-A3QG	A
TCGA-CU-A5W6	B
TCGA-FD-A3SS	B
TCGA-FT-A61P	A
TCGA-SY-A9G5	A
TCGA-ZF-A9RM	B
TCGA-CF-A27C	B
TCGA-CU-A0YR	B
TCGA-XF-AAMR	B
TCGA-4Z-AA7W	A
TCGA-CF-A47X	B
TCGA-XF-AAMQ	B
TCGA-CF-A9FH	B
TCGA-BT-A20U	A
TCGA-XF-A8HE	A
TCGA-E7-A8O8	B
TCGA-XF-A8HF	B
TCGA-DK-A1AD	B
TCGA-FD-A3B4	A
TCGA-XF-A9SY	A
TCGA-K4-A4AB	B
TCGA-FD-A3N6	A
TCGA-BT-A42E	A
TCGA-FD-A5BY	A
TCGA-XF-AAMJ	B
TCGA-DK-A1A5	B
TCGA-XF-A8HB	B
TCGA-FJ-A3ZE	B
TCGA-E7-A4XJ	B
TCGA-E7-A6MD	B
TCGA-BT-A3PH	B
TCGA-4Z-AA86	A
TCGA-FD-A3SO	A
TCGA-YC-A89H	B
TCGA-CF-A9FL	B
TCGA-5N-A9KM	B
TCGA-YC-A8S6	B
TCGA-FD-A5BU	A
TCGA-XF-AAN2	A
TCGA-G2-AA3F	B
TCGA-G2-A2EO	B
TCGA-K4-A3WU	B
TCGA-DK-A3WY	A
TCGA-CF-A47Y	B
TCGA-DK-A1A6	B
TCGA-GU-A42Q	A
TCGA-GV-A3JZ	B
TCGA-XF-AAMY	B
TCGA-XF-AAN7	A
TCGA-KQ-A41O	B
TCGA-UY-A9PD	B
TCGA-BT-A2LD	A
TCGA-GV-A3QK	B
TCGA-DK-A3IS	B
TCGA-GC-A3RB	B
TCGA-KQ-A41Q	B
TCGA-PQ-A6FN	A
TCGA-S5-AA26	B
TCGA-BL-A0C8	B
TCGA-XF-A9SX	A
TCGA-FD-A3N5	A
TCGA-CF-A1HS	A
TCGA-CU-A3KJ	A
TCGA-GC-A4ZW	B
TCGA-XF-AAN8	A
TCGA-K4-A83P	B
TCGA-GV-A40E	A
TCGA-XF-A9T2	A
TCGA-ZF-A9R5	B
TCGA-CF-A9FM	B
TCGA-DK-A6B6	B
TCGA-ZF-A9R3	B
TCGA-FD-A5BZ	B
TCGA-GC-A6I3	B
TCGA-XF-AAMT	A
TCGA-CU-A72E	B
TCGA-CU-A3QU	B
TCGA-ZF-A9R2	B
TCGA-G2-A3IB	B
TCGA-XF-A9SM	A
TCGA-XF-A9SJ	A
TCGA-ZF-AA4R	B
TCGA-DK-A6AV	B
TCGA-CF-A5UA	B
TCGA-FD-A5BS	A
TCGA-XF-AAN4	A
TCGA-FD-A62N	A
TCGA-XF-A9SH	B
TCGA-UY-A78P	A
TCGA-BT-A42C	B
TCGA-XF-A8HG	B
TCGA-FJ-A871	A
TCGA-2F-A9KT	B
TCGA-ZF-AA54	A
TCGA-GC-A3RC	A
TCGA-BT-A20X	A
TCGA-XF-AAN5	A
TCGA-BL-A5ZZ	A
TCGA-DK-A1A3	B
TCGA-G2-A2EJ	A
TCGA-ZF-AA4N	A
TCGA-DK-A2HX	B
TCGA-FD-A6TD	A
TCGA-XF-AAME	A
TCGA-E7-A3X6	B
TCGA-E7-A85H	B
TCGA-E5-A4TZ	B
TCGA-BT-A3PJ	A
TCGA-DK-AA6L	B
TCGA-FD-A5BT	A
TCGA-KQ-A41S	B
TCGA-ZF-AA4V	A
TCGA-FT-A3EE	B
TCGA-XF-A9SV	B
TCGA-UY-A9PH	B
TCGA-G2-A3VY	B
TCGA-ZF-A9R7	B
TCGA-DK-AA6T	A
TCGA-CF-A8HY	B
TCGA-LT-A8JT	B
TCGA-FD-A5BX	A
TCGA-DK-A3X1	B
TCGA-GD-A76B	B
TCGA-ZF-AA52	A
TCGA-FD-A3SJ	B
TCGA-YC-A9TC	A
TCGA-G2-A2ES	A
TCGA-E7-A7DU	B
TCGA-4Z-AA7R	B
TCGA-4Z-AA7O	B
TCGA-E7-A6ME	B
TCGA-GD-A6C6	B
TCGA-C4-A0F1	A
TCGA-GU-AATQ	A
TCGA-CF-A3MH	B
TCGA-GU-A767	B
TCGA-G2-AA3C	A
TCGA-BT-A20O	A
TCGA-C4-A0F7	A
TCGA-GU-AATO	A
TCGA-DK-AA75	B
TCGA-H4-A2HQ	B
TCGA-BT-A2LB	B
TCGA-CF-A47S	B
TCGA-MV-A51V	B
TCGA-FD-A43Y	A
TCGA-DK-AA76	B
TCGA-E7-A677	B
TCGA-E7-A541	B
TCGA-K4-A3WV	B
TCGA-DK-A6B5	A
TCGA-DK-A3WX	A
TCGA-KQ-A41P	B
TCGA-DK-AA6M	A
TCGA-GV-A3JX	B
TCGA-BT-A42F	A
TCGA-GC-A3WC	A
TCGA-XF-A9SZ	B
TCGA-2F-A9KO	B
TCGA-XF-A8HD	A
TCGA-FD-A5BR	B
TCGA-HQ-A5NE	B
TCGA-G2-AA3D	B
TCGA-DK-A3IQ	B
TCGA-KQ-A41R	B
TCGA-CF-A47V	B
TCGA-ZF-AA4X	B
TCGA-GU-A766	A
TCGA-XF-AAN0	B
TCGA-ZF-AA56	B
TCGA-DK-AA77	B
TCGA-ZF-A9R9	B
TCGA-BL-A13I	A
TCGA-BT-A20N	B
TCGA-LT-A5Z6	B
TCGA-XF-AAMZ	B
TCGA-XF-AAMX	B
TCGA-K4-A5RH	A
TCGA-XF-A8HI	B
TCGA-FD-A3B7	A
TCGA-4Z-AA7S	B
TCGA-DK-A1AB	A
TCGA-DK-A3IU	A
TCGA-ZF-A9R1	B
TCGA-CF-A3MI	B
TCGA-DK-A1AF	B
TCGA-BT-A20P	B
TCGA-ZF-A9RD	A
TCGA-GV-A6ZA	B
TCGA-XF-A9SW	A
TCGA-GU-A763	B
TCGA-2F-A9KR	B
TCGA-ZF-AA5N	B
TCGA-E7-A3Y1	B
TCGA-BT-A20R	B
TCGA-DK-A1AG	B
TCGA-UY-A9PB	A
TCGA-DK-A3IV	B
TCGA-XF-A9T4	B
TCGA-XF-A9T5	A
TCGA-GU-A42P	B
TCGA-ZF-A9RF	A
TCGA-4Z-AA7Q	A
TCGA-UY-A8OD	B
TCGA-FJ-A3ZF	B
TCGA-E7-A6MF	B
TCGA-E7-A4IJ	B
TCGA-DK-A3IN	A
TCGA-FD-A6TA	B
TCGA-UY-A8OB	A
TCGA-UY-A9PE	B
GSM340605	B
GSM340606	B
GSM340607	B
GSM340608	B
GSM340609	B
GSM340610	B
GSM340611	B
GSM340612	A
GSM340613	B
GSM340614	B
GSM340615	B
GSM340616	B
GSM340617	B
GSM340618	B
GSM340619	B
GSM340620	B
GSM340621	B
GSM340622	B
GSM340623	B
GSM340624	B
GSM340625	B
GSM340626	B
GSM340627	B
GSM340628	A
GSM340629	A
GSM340630	B
GSM340631	B
GSM340632	B
GSM340633	B
GSM340634	B
GSM340635	B
GSM340636	B
GSM340637	A
GSM340638	B
GSM340639	B
GSM340640	B
GSM340641	B
GSM340642	B
GSM340643	B
GSM340644	B
GSM340645	B
GSM340646	B
GSM340647	B
GSM340648	B
GSM340649	B
GSM340650	B
GSM340651	B
GSM340652	B
GSM340653	B
GSM340654	A
GSM340655	B
GSM340656	B
GSM340657	B
GSM340658	B
GSM340659	B
GSM340660	A
GSM340661	B
GSM340662	B
GSM340663	B
GSM340664	B
GSM340665	B
GSM340666	B
GSM340667	B
GSM340668	B
GSM340669	B
GSM340670	A
GSM340671	B
GSM340672	A
GSM340673	B
GSM340674	A
GSM340675	B
GSM340676	B
GSM340677	A
GSM340678	B
GSM340679	B
GSM340680	B
GSM340681	B
GSM340682	B
GSM340683	B
GSM340684	A
GSM340685	B
GSM340686	B
GSM340687	A
GSM340688	B
GSM340689	B
GSM340690	B
GSM340691	B
GSM340692	B
GSM340693	A
GSM340694	A
GSM340695	B
GSM340696	A
GSM340697	A
GSM340698	B
GSM340699	A
GSM340700	A
GSM340701	A
GSM340702	A
GSM340703	B
GSM340704	A
GSM340705	A
GSM340706	A
GSM340707	B
GSM340708	B
GSM340709	A
GSM340710	B
GSM340711	A
GSM340712	B
GSM340713	B
GSM340714	A
GSM340715	B
GSM340716	B
GSM340717	B
GSM340718	B
GSM340719	B
GSM340720	A
GSM340721	B
GSM340722	B
GSM340723	B
GSM340724	A
GSM340725	A
GSM340726	B
GSM340727	A
GSM340728	A
GSM340729	B
GSM340730	B
GSM340731	A
GSM340732	A
GSM340733	A
GSM340734	B
GSM340735	B
GSM340736	B
GSM340737	B
GSM340738	B
GSM340739	B
GSM340740	B
GSM340741	B
GSM340742	A
GSM340743	B
GSM340744	B
GSM340745	A
GSM340746	A
GSM340747	B
GSM340748	B
GSM340749	B
GSM340750	A
GSM340751	B
GSM340752	B
GSM340753	B
GSM340754	B
GSM340755	B
GSM340756	B
GSM340757	B
GSM340758	A
GSM340759	A
GSM340760	B
GSM340761	A
GSM340762	B
GSM340763	A
GSM340764	B
GSM340765	B
GSM340766	A
GSM340767	B
GSM340768	B
GSM340769	A
GSM340770	B
GSM340771	B
GSM340772	B
GSM340773	A
GSM340774	B
GSM340775	B
GSM340776	B
GSM340777	B
GSM340778	B
GSM340779	B
GSM340780	B
GSM340781	A
GSM340782	A
GSM340783	A
GSM340784	A
GSM340785	B
GSM340786	B
GSM340787	B
GSM340788	B
GSM340789	A
GSM340790	B
GSM340791	B
GSM340792	B
