# Supplementary material for: Integrated analysis of bulk and single‐cell RNA‐seq data reveals cell differentiation‐related subtypes and a scoring system in bladder cancer
Source: J Cell Mol Med. 2024 Oct 14;28(19):e70111. doi: 10.1111/jcmm.70111 (PMC11481023; doi:10.1111/jcmm.70111)
Supplement: Supplementary file 8 — Table S5. [file JCMM-28-e70111-s008.txt]

Table S5	Intersection analysis of cell differentiation-related genes identified by single cell and WGCNA
WGCNA-GSE13507-module-blue	WGCNA-TCGA-module_turquoise	WGCNA-TCGA-module_blue	GSE190888 AND GSE135337	Final Intersection Genes
TYROBP	TYROBP	MGST1	RPL12	VIM
CD74	CD74	AQP3	BTBD16	HLA-DRA
RGS1	MSR1	OLR1	RPLP1	SRGN
MS4A6A	RGS1	GADD45A	RPL37	CD74
LY86	LYZ	ERRFI1	IGF2	HLA-DPA1
CD86	AGR2	TGFBI	S100A10	HLA-DPB1
PLEK	MS4A6A	LY6D	CCND1	HLA-DQA1
RGS2	MDK	APP	B2M	FGL2
CXCR4	LY86	APOL1	HINT1	TYROBP
SRGN	CD86	TIMP3	CXADR	FCER1G
FGL2	PLEK	SPARC	CST1	RGS1
ALOX5AP	CXCR4	COL6A1	CD24	IFITM2
IGSF6	SRGN	CAV1	TXN	HLA-DQB1
C1orf162	IL1B	COL1A1	SFN	LGALS1
CD53	ID1	COL6A3	KRT19	LAPTM5
FCGR2A	FGL2	MMP2	DSG2	LST1
SAMSN1	ALOX5AP	FN1	MT-ND3	RGS2
FCER1G	KRT7	COL1A2	TPT1	C1QA
C1QC	IGSF6	DCN	SLC38A2	C1QB
ITGB2	C1orf162	LUM	VIM	C1QC
LAPTM5	CD53	COL3A1	RPSA	ANXA5
MNDA	FCGR2A	VIM	AKR1C3	MGP
CYBB	RGS10	LGALS1	CTSH	COL5A2
MS4A7	SAMSN1	IFITM2	BPGM	APOE
RNASE6	FCER1G	EMP3	RPL36	CALD1
CD14	C1QC	TCF4	CD9	IGFBP7
C3AR1	ITGB2	OLFML3	HLA-DRA	STOM
C1QB	LAPTM5	SERPINF1	LIMA1	MT2A
C1QA	CTSS	COL5A1	SLC38A1
HLA-DQB1	MNDA	COL5A2	RPL39
CSF1R	S100P	FSTL1	HLA-DRB1
HLA-DQA1	CYBB	COL6A2	GADD45A
HLA-DMA	MS4A7	VCAN	SRI
HLA-DRA	RNASE6	RARRES2	GSTP1
AIF1	CD14	CXCL14	ID1
LST1	KRT19	AEBP1	RPL35
HLA-DPB1	GPR34	DKK3	SRGN
HLA-DPA1	C3AR1	THY1	MDM2
HLA-DMB	C1QB	PTN	CD74
VSIG4	C1QA	CTHRC1	HLA-DPA1
DSTN	HLA-DQB1	BGN	CAMK2N1
SPI1	CSF1R	ITGB1	ERRFI1
C5AR1	TACSTD2	PCOLCE	HLA-DPB1
SERINC2	CLDN4	CAPG	LYPLA1
TNFSF13B	HLA-DRB1	HTRA1	RPL38
TSC22D1	HLA-DQA1	SDC2	TOB1
CD37	SERPINA1	CAV2	MYC
MEF2C	S100A6	CALU	ADGRF1
MSN	HLA-DMA	TPM4	HLA-DQA1
TGFBI	HLA-DRA	GADD45B	RPL23A
CCL3	AIF1	TUBA1A	CST3
HCST	LST1	LBH	FGL2
DAB2	HLA-DPB1		TYROBP
TSC22D3	HLA-DPA1		GADD45B
APOE	HLA-DMB		FCER1G
IGFBP7	CCL4		ADM
TNFAIP3	PHACTR1		RGS1
RAB31	KRT18		S100A4
DUSP1	KRT8		IFITM2
CXCL2	HSPB1		HLA-DQB1
G0S2	VSIG4		LGALS1
MGP	SOX4		FTL
SPARC	MS4A4A		LAPTM5
CALD1	SPI1		LST1
C1R	CYB5A		RGS2
COL6A1	TREM2		C1QA
CAV1	C5AR1		C1QB
GNG11	ELF3		C1QC
SPARCL1	SERINC2		CCL4
C1S	LY6E		HERPUD1
COL1A1	LAIR1		TCN1
COL6A3	LILRB4		MAFB
MMP2	TNFSF13B		HLA-C
COL1A2	SDC1		LGALS3
DCN	AKR1C2		ANXA5
LUM	EMP2		MGP
COL3A1	SRI		FCGRT
VIM	BCL2A1		IGFBP5
LGALS1	GPX2		TM4SF1
A2M	AKR1C3		IDH1
IFITM2	FCGR3A		COL5A2
PECAM1	CD37		BTG1
PMP22	KLF5		IFI27
EMP3	FTL		RRBP1
TCF4	MEF2C		APOE
ANXA5	LAT2		APOC1
OLFML3	HES1		YWHAH
SERPINF1	PSCA		HMGCS2
COL5A1	SFN		S100A9
C1orf54	VSIG2		CLDN4
COL4A1	ID3		S100A6
LAMA4	GATA3		ELF3
COL5A2	HERPUD1		FABP5
FSTL1	MSN		CDH1
COL6A2	DHRS2		KLF5
CCL2	MAFB		CYP3A5
VCAN	ACTB		SOX4
MT2A	CD83		TBX3
AQP1	CSTB		SDC1
GSN	CCL3		APOL1
RARRES2	NR4A2		LYPD3
MYL9	HCST		PMAIP1
NNMT	COTL1		ARL6IP1
MAP1B	DAB2		LY6D
COX7A1	KRT17		TSPAN6
AEBP1	S100A4		KRT13
MYLK	PSAP		CYSTM1
DKK3	PRDX5		HES1
COL4A2	CROT		PHLDA2
THY1	TSC22D3		DDIT3
WFDC1	RNF130		GDF15
CTHRC1	S100A13		ARHGDIB
STOM	APOC1		CALD1
PCOLCE	SNCG		IFITM3
PRSS23	APOE		NPC2
HTRA1	C3		PSCA
ACTG2	IFI27		C10orf99
PPP1R14A	RB1		BCAS1
SDC2	TNFAIP3		UPK2
CAV2	HSD17B2		TMEM54
FILIP1L	GDF15		TESC
TPM2	RAB31		UPK3B
CRYAB	GRN		MT-ND1
CALU	SLPI		HSPB1
GPX3	IL10		TRIM31
TPM1	PPT1		BAMBI
	DUSP1		SNX31
	CXCL16		UPK1B
	CTSZ		EGLN3
	CTSB		MAL2
	FBLN1		CDKN1A
	CD69		PTGR1
	GPX1		CTTN
	FCGRT		SLPI
	CXCL3		RND3
	PLAUR		SERTAD1
	FTH1		NFKBIA
	FXYD5		LY6E
	CXCL2		ID2
	G0S2		PPP1R15A
	YWHAH		YWHAZ
	AREG		IER2
	IFI6		FOSB
	C1R		BRD2
	RNASE1		ID3
	C1S		TPI1
	SOD2		BTG2
	CTSD		DNAJA1
	EHF		SERPINE1
	CYP4B1		CALM2
	PMAIP1		TMSB10
	PHLDA2		IGFBP7
	BTG2		HSP90B1
	ANXA5		STOM
	IGF2		AHNAK
	C1orf54		PLIN2
	CCL2		MT2A
	MT2A		HMGB2
	CTSC		GRN
	NNMT		TIMP3
	MAP1B		SAT1
	STOM		CEBPD
	PRSS23		GLRX
	TIMP1		NEAT1
	CYBA		MALAT1
	NFKBIA		PFN1
	IER3		OLFM4
	VAMP5		INTS6
			DSP
			SCN11A
			PTPRF
			DDX17
			PADI3
			MAST4
			PRRC2C
			HSP90AA1
			SPTSSB
			PSAP
			GPX1
			SFPQ
			IFRD1
			ANKRD37
			RHOA
			CAST
			MSI2
			AKR1B1
			HNRNPH1
			THUMPD3-AS1
			HEXIM1
			ID4
			LIPH
			MYLIP
			ERBB3
			FKBP1A
			LAPTM4A
			DNAJA4
			NBEAL1
			LDHA
			FNBP1L
			ACTR2
			SLC20A1
			RERE
			RAN
			CANX
			SLC25A5
			LCN2
			PLXNB2
			FUS
			HSPH1
			GALNT3
			ANAPC11
			TOP2B
			PRPF4B
			TUBB
			N4BP2L2
			VMP1
