# Supplementary material for: Integrated analysis of bulk and single‐cell RNA‐seq data reveals cell differentiation‐related subtypes and a scoring system in bladder cancer
Source: J Cell Mol Med. 2024 Oct 14;28(19):e70111. doi: 10.1111/jcmm.70111 (PMC11481023; doi:10.1111/jcmm.70111)
Supplement: Supplementary file 9 — Table S6. [file JCMM-28-e70111-s002.xls]

## Sheet: Sheet1
Table S6	All normalized PCR data of ANXA5 in cell lines and bladder cancer tissues
SI
	BIU-NC	ACTB1	12.9474	13.2619		BIU-NC	AX2	21.9249	8.66295	8.52976
	BIU-NC	ACTB1	13.9017			BIU-NC	AX2	21.6812	8.41925
	BIU-NC	ACTB1	12.9366			BIU-NC	AX2	21.769	8.50708
	BIU-S1	ACTB1	14.9535	14.9383		BIU-S1	AX2	25.4828	10.5445	2.01476	0.247455
	BIU-S1	ACTB1	14.9389			BIU-S1	AX2	25.2289	10.2906	1.76084	0.295076
	BIU-S1	ACTB1	14.9225			BIU-S1	AX2	25.2638	10.3255	1.79577	0.288018
	BIU-S2	ACTB1	12.9625	12.9611		BIU-S2	AX2	23.5587	10.5976	2.06785	0.238516
	BIU-S2	ACTB1	12.9553			BIU-S2	AX2	23.43	10.4688	1.93907	0.260785
	BIU-S2	ACTB1	12.9655			BIU-S2	AX2	23.6595	10.6984	2.16865	0.222419
	T24-NC	ACTB1	13.9562	13.9476		T24-NC	AX1	24.6125	10.665	10.7025
	T24-NC	ACTB1	13.9789			T24-NC	AX1	24.5719	10.6243
	T24-NC	ACTB1	13.9075			T24-NC	AX1	24.7658	10.8183
	T24-S1	ACTB1	14.4846	14.5997		T24-S1	AX1	26.6039	12.0042	1.30167	0.405657
	T24-S1	ACTB1	14.5694			T24-S1	AX1	26.7541	12.1543	1.45181	0.365562
	T24-S1	ACTB1	14.7451			T24-S1	AX1	26.9161	12.3164	1.61387	0.32672
	T24-S2	ACTB1	13.7192	13.7177		T24-S2	AX1	26.8362	13.1185	2.41598	0.187378
	T24-S2	ACTB1	13.6881			T24-S2	AX1	26.6998	12.9821	2.27953	0.205965
	T24-S2	ACTB1	13.7459			T24-S2	AX1	26.9537	13.236	2.53343	0.172728
CELL
	SV	ACTB	13.9141	13.4058		SV	AX	18.9316	5.52583	5.36159
	SV	ACTB	13.3098			SV	AX	18.6951	5.28932
	SV	ACTB	12.9934			SV	AX	18.6754	5.26964
	5637	ACTB	15.347	15.0401		5637	AX	19.7037	4.66357	-0.698019	1.62228
	5637	ACTB	14.917			5637	AX	19.6983	4.65818	-0.703417	1.62836
	5637	ACTB	14.8564			5637	AX	19.9007	4.86061	-0.500981	1.41518
	UC3	ACTB	15.9644	15.7823		UC3	AX	20.9006	5.1183	-0.243299	1.1837
	UC3	ACTB	15.7169			UC3	AX	20.7991	5.01683	-0.34476	1.26994
	UC3	ACTB	15.6656			UC3	AX	20.0671	4.28475	-1.07685	2.10942
	EJ	ACTB	14.6258	14.401		EJ	AX	18.4556	4.05457	-1.30703	2.47431
	EJ	ACTB	14.3908			EJ	AX	18.5597	4.15866	-1.20294	2.30208
	EJ	ACTB	14.1865			EJ	AX	18.318	3.91701	-1.44459	2.72185
	J82	ACTB	15.9589	15.8258		J82	AX	20.8024	4.97669	-0.384907	1.30578
	J82	ACTB	15.8945			J82	AX	20.6925	4.86676	-0.494829	1.40915
	J82	ACTB	15.6239			J82	AX	20.4994	4.6736	-0.687996	1.61104
	BIU	ACTB	14.1812	13.8524		BIU	AX	18.0216	4.16925	-1.19234	2.28523
	BIU	ACTB	13.635			BIU	AX	17.6814	3.82902	-1.53257	2.89301
	BIU	ACTB	13.7408			BIU	AX	18.3602	4.50784	-0.853755	1.8072
	T24	ACTB	15.8435	15.4808		T24	AX	19.4449	3.96402	-1.39757	2.63458
	T24	ACTB	15.2891			T24	AX	19.2504	3.76953	-1.59206	3.0148
	T24	ACTB	15.3099			T24	AX	19.7187	4.23786	-1.12373	2.1791
Sample 1N	ACTB	28.6239	27.9682			Sample 1N	ANX	34.6367	6.66843	6.56651
Sample 1N	ACTB	27.7296				Sample 1N	ANX	34.547	6.57873
Sample 1N	ACTB	27.5512				Sample 1N	ANX	34.4206	6.45237
Sample 1C	ACTB	28.828	28.7954			Sample 1C	ANX	32.4333	3.6379	-2.92861	7.61374
Sample 1C	ACTB	28.6843				Sample 1C	ANX	32.3744	3.57907	-2.98744	7.93063
Sample 1C	ACTB	28.8738				Sample 1C	ANX	32.0448	3.2494	-3.31711	9.96669
Sample 2N	ACTB	22.0783	22.0458			Sample 2N	ANX	25.6716	3.62584	3.60845
Sample 2N	ACTB	21.8865				Sample 2N	ANX	25.4862	3.44039
Sample 2N	ACTB	22.1725				Sample 2N	ANX	25.8049	3.75912
Sample 2C	ACTB	22.6868	22.6028			Sample 2C	ANX	25.55	2.94714	-0.661309	1.58152
Sample 2C	ACTB	22.6226				Sample 2C	ANX	25.5764	2.97352	-0.634926	1.55286
Sample 2C	ACTB	22.499				Sample 2C	ANX	25.5343	2.93147	-0.676978	1.59879
Sample 3N	ACTB	21.9109	21.8925			Sample 3N	ANX	25.4903	3.59778	3.60205
Sample 3N	ACTB	21.8666				Sample 3N	ANX	25.4431	3.55055
Sample 3N	ACTB	21.9001				Sample 3N	ANX	25.5503	3.65781
Sample 3C	ANX	21.2958	21.4693			Sample 3C	ACTB	20.9951	-0.474284	-4.07633	16.8693
Sample 3C	ANX	21.6746				Sample 3C	ACTB	20.9508	-0.518508	-4.12055	17.3944
Sample 3C	ANX	21.4376				Sample 3C	ACTB	20.9993	-0.470003	-4.07205	16.8194
Sample 4N	ACTB	22.1166	22.167			Sample 4N	ANX	23.6335	1.4665	2.10833
Sample 4N	ACTB	22.2602				Sample 4N	ANX	23.5514	1.38444
Sample 4N	ACTB	22.1242				Sample 4N	ANX	25.6411	3.47406
Sample 4C	ACTB	16.4717	16.458			Sample 4C	ANX	16.8614	0.403395	-1.70494	3.26015
Sample 4C	ACTB	16.4181				Sample 4C	ANX	16.7296	0.271603	-1.83673	3.57199
Sample 4C	ACTB	16.4843				Sample 4C	ANX	16.7296	0.271603	-1.83673	3.57199
Sample 5N	ACTB	31.5234	31.955			Sample 5N	ANX	34.116	2.16091	2.32121
Sample 5N	ACTB	32.9174				Sample 5N	ANX	34.138	2.18295
Sample 5N	ACTB	31.4244				Sample 5N	ANX	34.5748	2.61977
Sample 5C	ACTB	35.1549	35.6151			Sample 5C	ANX	36.7187	1.10366	-1.21754	2.32551
Sample 5C	ACTB	35.9806				Sample 5C	ANX	36.4167	0.801636	-1.51957	2.86706
Sample 5C	ACTB	35.7097				Sample 5C	ANX	36.4767	0.861671	-1.45954	2.7502
Sample 6N	ACTB	17.6632	17.7827			Sample 6N	ANX	21.9215	4.13877	4.14294
Sample 6N	ACTB	17.8235				Sample 6N	ANX	21.8728	4.09005
Sample 6N	ACTB	17.8615				Sample 6N	ANX	21.9827	4.19999
Sample 6C	ACTB	23.8027	23.7037			Sample 6C	ANX	27.3726	3.66894	-0.473999	1.38895
Sample 6C	ACTB	23.669				Sample 6C	ANX	27.4582	3.75455	-0.388391	1.30893
Sample 6C	ACTB	23.6394				Sample 6C	ANX	27.6095	3.90587	-0.237068	1.1786
Sample 7N	ACTB	22.921	22.9267			Sample 7N	ANX	25.3212	2.39446	2.36335
Sample 7N	ACTB	22.9154				Sample 7N	ANX	25.3544	2.42773
Sample 7N	ACTB	22.9437				Sample 7N	ANX	25.1946	2.26785
Sample 7C	ANX	25.4326	25.4615			Sample 7C	ACTB	25.5059	0.0443961	-2.31895	4.98969
Sample 7C	ANX	25.2445				Sample 7C	ACTB	25.4601	-0.00140508	-2.36475	5.15064
Sample 7C	ANX	25.7075				Sample 7C	ACTB	25.4176	-0.0439256	-2.40727	5.3047
Sample8N	ACTB1	21.1064	20.6765			Sample8N	AX0	24.3142	3.6377	3.50189
Sample8N	ACTB1	20.7055				Sample8N	AX0	23.9902	3.31364
Sample8N	ACTB1	20.2177				Sample8N	AX0	24.2309	3.55434
Sample8C	ACTB1	30.6191	31.3258			Sample8C	AX0	32.8098	1.48406	-2.01784	4.04976
Sample8C	ACTB1	31.9758				Sample8C	AX0	31.6803	0.354496	-3.1474	8.86056
Sample8C	ACTB1	31.3825				Sample8C	AX0	31.5459	0.220142	-3.28175	9.72536
Sample9N	ACTB1	24.9953	24.8152			Sample9N	AX0	29.1694	4.35422	4.12164
Sample9N	ACTB1	24.7696				Sample9N	AX0	29.5396	4.72439
Sample9N	ACTB1	24.6807				Sample9N	AX0	28.1015	3.2863
Sample9C	ACTB1	17.8928	17.9745			Sample9C	AX0	21.813	3.83858	-0.283055	1.21677
Sample9C	ACTB1	18.199				Sample9C	AX0	21.7156	3.74113	-0.380505	1.3018
Sample9C	ACTB1	17.8315				Sample9C	AX0	21.2859	3.31146	-0.810174	1.75342
Sample10N	ACTB1	14.4612	14.5821			Sample10N	AX0	20.0326	5.45056	5.29501
Sample10N	ACTB1	14.5327				Sample10N	AX0	19.7506	5.16851
Sample10N	ACTB1	14.7523				Sample10N	AX0	19.848	5.26596
Sample10C	ACTB1	11.3902	11.3153			Sample10C	AX0	14.1189	2.80352	-2.49149	5.62359
Sample10C	ACTB1	10.9927				Sample10C	AX0	14.2926	2.97723	-2.31778	4.98563
Sample10C	ACTB1	11.5632				Sample10C	AX0	14.7531	3.43781	-1.8572	3.62305
